# Supplementary material for: How much do opinions regarding cultivated meat vary within the same country? The cases of São Paulo and Salvador, Brazil
Source: PLoS One. 2025 Feb 19;20(2):e0317956. doi: 10.1371/journal.pone.0317956 (PMC11838885; doi:10.1371/journal.pone.0317956)
Supplement: S2 Table — (XLSX) [file pone.0317956.s002.xlsx]

## Sheet: Resumo
	Nome da pesquisa	Carne Celular
	Objetivo geral	Entender a percepção sobre carne celular e carne convencional, suas vantagens e desvantagens e possibilidade de uma nova forma de se produzir carne.
	Metodologia de coleta	Coleta online
	Público da pesquisa	Pessoas de São Paulo e Salvador e suas respectivas regiões metropolitanas, acima de 18 anos.
	Período de coleta	05/09 a 23/09
	Quantidade de entrevistas	809 entrevistas
	Margem de erro geral	3,4 pp

## Sheet: Dicionário
Variável	Tipo	Título	Categorias
ID	Numérica	ID
Bandeira	Fechada múltipla (8)	Leitura	Geral ; Fem ; Masc ; 18 a 29 ; 30 a 49 ; 50 ou mais ; SP + RM ; Salvador + RM
P_TERMO	Fechada	Termo de Consentimento	Concordo ; Não concordo
P1	Fechada	Sexo	Masculino ; Feminino
P2	Fechada	Qual é a renda familiar mensal da sua residência? Por favor, considere a soma dos rendimentos de todos os moradores.	Até R$998 ; De R$999 a R$1.996 ; De R$1.997 a R$2.994 ; De R$2.995 a R$4.990 ; De R$4.991 a R$9.980 ; De R$9.981 a R$14.970 ; Mais de R$14.970 ; Não tenho salário
P3	Fechada	Qual é a sua faixa etária?	Menos de 18 anos ; De 18 a 24 anos ; De 25 a 29 anos ; De 30 a 39 anos ; De 40 a 49 anos ; De 50 a 59 anos ; 60 anos ou mais
P4	Fechada	Em qual cidade você mora?	Capital ; Região metropolitana ; Interior do estado
P5	Fechada	Em qual estado você mora?	Acre (AC) ; Alagoas (AL) ; Amapá (AP) ; Amazonas (AM) ; Bahia (BA) ; Ceará (CE) ; Distrito Federal (DF) ; Espírito Santo (ES) ; Goiás (GO) ; Maranhão (MA) ; Mato Grosso (MT) ; Mato Grosso do Sul (MS) ; Minas Gerais (MG) ; Pará (PA) ; Paraíba (PB) ; Paraná (PR) ; Pernambuco (PE) ; Piauí (PI) ; Rio de Janeiro (RJ) ; Rio Grande do Norte (RN) ; Rio Grande do Sul (RS) ; Rondônia (RO) ; Roraima (RR) ; …
P6	Fechada	Qual o seu grau de escolaridade?	Ensino Fundamental Incompleto ; Ensino Fundamental Completo ; Ensino Médio Incompleto ; Ensino Médio Completo ; Ensino Superior Incompleto ; Ensino Superior Completo ; Pós-Graduação – Especialização ; Pós-Graduação – Mestrado ; Pós-Graduação – Doutorado Ou Pós-Doutorado
P7	Fechada	Com que frequência você consome carne?	Não consumo carne, sou vegano(a) ; Não consumo carne, sou vegetariano(a) ; No máximo em um dia por semana ; 1 a 3 dias por semana ; 4 a 6 dias por semana ; Todos os dias da semana
P8A	Texto	O que vem a sua mente quando você pensa neste sistema de produção de carne convencional? Cite as três primeiras palavras que você pensar:
P8B	Texto	O que vem a sua mente quando você pensa neste sistema convencional de produção de carne? Cite as três primeiras palavras que você pensar:
P8C	Texto	O que vem a sua mente quando você pensa neste sistema convencional de produção de carne? Cite as três primeiras palavras que você pensar:
P9	Fechada	Você já ouviu falar sobre carne celular (também conhecida como: carne de agricultura celular, carne artificial, carne <i>in vitro</i>, carne sintética, carne cultivada, carne limpa, carne de laboratório, carne sem abate)?	Sim ; Não
P10A	Texto	O que vem a sua mente quando você pensa neste sistema de produção de carne celular? Cite as três primeiras palavras que você pensar:
P10B	Texto	O que vem a sua mente quando você pensa neste sistema de produção de carne celular? Cite as três primeiras palavras que você pensar:
P10C	Texto	O que vem a sua mente quando você pensa neste sistema convencional de produção de carne? Cite as três primeiras palavras que você pensar:
P11	Fechada	Você comeria carne celular?	Sim ; Não ; Não sei
P11	Texto	Por quê?
P12	Fechada	Em relação ao meio ambiente, a <u>carne convencional</u> é:	Muito desfavorável ; Desfavorável ; Neutra ; Favorável ; Muito favorável ; Não sei
P13	Fechada	Em relação ao meio ambiente, a <u>carne celular</u> é:	Muito desfavorável ; Desfavorável ; Neutra ; Favorável ; Muito favorável ; Não sei
P14	Fechada	Em relação à saúde humana, a <u>carne convencional</u> é:	Muito prejudicial ; Prejudicial ; Neutra ; Benéfica ; Muito benéfica ; Não sei
P15	Fechada	Em relação à saúde humana, a <u>carne celular</u> é:	Muito prejudicial ; Prejudicial ; Neutra ; Benéfica ; Muito benéfica ; Não sei
P16	Fechada	Em relação ao bem-estar animal, a <u>carne convencional</u> é:	Muito negativa ; Negativa ; Neutra ; Positiva ; Muito positiva ; Não sei
P17	Fechada	Em relação ao bem-estar animal, a <u>carne celular</u> é:	Muito negativa ; Negativa ; Neutra ; Positiva ; Muito positiva ; Não sei

## Sheet: bd_labels
ID	Bandeira	Bandeira	Bandeira	Bandeira	P_TERMO	P1	P2	P3	P4	P5	P6	P7	P8A	P8B	P8C	P9	P10A	P10B	P10C	P11	P11	P12	P13	P14	P15	P16	P17
ID	Leitura	Leitura	Leitura	Leitura	Termo de Consentimento	Sexo	Qual é a renda familiar mensal da sua residência? Por favor, considere a soma dos rendimentos de todos os moradores.	Qual é a sua faixa etária?	Em qual cidade você mora?	Em qual estado você mora?	Qual o seu grau de escolaridade?	Com que frequência você consome carne?	O que vem a sua mente quando você pensa neste sistema de produção de carne convencional? Cite as três primeiras palavras que você pensar:	O que vem a sua mente quando você pensa neste sistema convencional de produção de carne? Cite as três primeiras palavras que você pensar:	O que vem a sua mente quando você pensa neste sistema convencional de produção de carne? Cite as três primeiras palavras que você pensar:	Você já ouviu falar sobre carne celular (também conhecida como: carne de agricultura celular, carne artificial, carne in vitro, carne sintética, carne cultivada, carne limpa, carne de laboratório, carne sem abate)?	O que vem a sua mente quando você pensa neste sistema de produção de carne celular? Cite as três primeiras palavras que você pensar:	O que vem a sua mente quando você pensa neste sistema de produção de carne celular? Cite as três primeiras palavras que você pensar:	O que vem a sua mente quando você pensa neste sistema convencional de produção de carne? Cite as três primeiras palavras que você pensar:	Você comeria carne celular?	Por quê?	Em relação ao meio ambiente, a carne convencional é:	Em relação ao meio ambiente, a carne celular é:	Em relação à saúde humana, a carne convencional é:	Em relação à saúde humana, a carne celular é:	Em relação ao bem-estar animal, a carne convencional é:	Em relação ao bem-estar animal, a carne celular é:
1	Geral	Fem	18 a 29	Salvador + RM	Concordo	Feminino	De R$999 a R$1.996	De 25 a 29 anos	Capital	Bahia (BA)	Ensino Médio Completo	Todos os dias da semana	Sujeira	Dor	Consciência	Sim	Interessante	Sem sofrimento	Inovação	Sim	Seria o primeiro passo para acabar com abates	Desfavorável	Não sei	Prejudicial	Não sei	Muito negativa	Muito positiva
2	Geral	Fem	30 a 49	SP + RM	Concordo	Feminino	De R$1.997 a R$2.994	De 30 a 39 anos	Região metropolitana	São Paulo (SP)	Ensino Médio Completo	Todos os dias da semana	Morte	Sacrifício	Poluição	Não	Vida	Saudável	Tecnologia	Sim	Por não ter que matar um animal para comermos.	Neutra	Favorável	Benéfica	Neutra	Negativa	Positiva
3	Geral	Masc	18 a 29	Salvador + RM	Concordo	Masculino	De R$1.997 a R$2.994	De 25 a 29 anos	Capital	Bahia (BA)	Ensino Superior Incompleto	Todos os dias da semana	Qualidade	Economia	Praticidade	Não	Preços altos	Preservação do animal	Acesso limitado	Sim	Pois tem também valores em suas substancias	Desfavorável	Favorável	Muito benéfica	Benéfica	Negativa	Positiva
4	Geral	Fem	18 a 29	Salvador + RM	Concordo	Feminino	De R$999 a R$1.996	De 25 a 29 anos	Capital	Bahia (BA)	Ensino Médio Completo	1 a 3 dias por semana	Pratico	Valor	Animal	Sim	Engraçado	Avanco	Saúde	Não sei	Informação	Desfavorável	Desfavorável	Prejudicial	Prejudicial	Neutra	Neutra
5	Geral	Fem	18 a 29	SP + RM	Concordo	Feminino	De R$1.997 a R$2.994	De 18 a 24 anos	Capital	São Paulo (SP)	Ensino Médio Completo	Não consumo carne, sou vegetariano(a)	Cruel	Desnecessário	Triste	Não	Inteligente	Curioso	Sensacional	Não sei	Sou vegetariana por ser contra a forma que os animais são "criados" e seus fins. Apesar da maneira de produção da carne celular descartar praticamente todas as partes da produção convencional, a falta de mais informações relacionadas ao tratamento do animal poderia me fazer refutar o consumo.	Muito desfavorável	Muito favorável	Neutra	Não sei	Muito negativa	Não sei
6	Geral	Fem	18 a 29	Salvador + RM	Concordo	Feminino	De R$1.997 a R$2.994	De 25 a 29 anos	Capital	Bahia (BA)	Ensino Superior Incompleto	1 a 3 dias por semana	logistica	produção	facilidade	Não	dna	fertilidade	produção	Não sei	não confiaria 100% na carne	Neutra	Desfavorável	Neutra	Não sei	Neutra	Não sei
7	Geral	Fem	18 a 29	Salvador + RM	Concordo	Feminino	De R$1.997 a R$2.994	De 18 a 24 anos	Capital	Bahia (BA)	Ensino Superior Incompleto	Todos os dias da semana	arcaico	consumo inconsciente	capitalismo	Não	manipulação	inovador	dúvidas	Não sei	dúvida da qualidade	Muito desfavorável	Não sei	Muito benéfica	Não sei	Muito negativa	Positiva
8	Geral	Fem	30 a 49	Salvador + RM	Concordo	Feminino	De R$999 a R$1.996	De 30 a 39 anos	Capital	Bahia (BA)	Ensino Médio Completo	Todos os dias da semana	Normal	Gostoso	Comum	Não	Duvida	Medo	Artificial	Não sei	Não me sinto segura	Favorável	Favorável	Neutra	Benéfica	Positiva	Negativa
9	Geral	Masc	30 a 49	SP + RM	Concordo	Masculino	De R$4.991 a R$9.980	De 30 a 39 anos	Capital	São Paulo (SP)	Ensino Superior Incompleto	1 a 3 dias por semana	comercio	necessidade	sistema	Sim	facilidade	sobreviver	necessidade	Sim	curiosidade	Favorável	Muito favorável	Benéfica	Benéfica	Positiva	Neutra
10	Geral	Fem	18 a 29	Salvador + RM	Concordo	Feminino	Até R$998	De 25 a 29 anos	Capital	Bahia (BA)	Ensino Superior Completo	1 a 3 dias por semana	Abate	Morte	Cruel	Sim	Avanco	Estranho	Crueldade	Não	Não me adptei a esse metodo	Favorável	Neutra	Prejudicial	Prejudicial	Neutra	Positiva
11	Geral	Fem	30 a 49	SP + RM	Concordo	Feminino	De R$2.995 a R$4.990	De 30 a 39 anos	Capital	São Paulo (SP)	Ensino Superior Completo	No máximo em um dia por semana	produção	transporte	entrega	Sim	enlatados	processadas	consumo	Não sei	Porque passou por processo de laboratorial	Desfavorável	Não sei	Prejudicial	Prejudicial	Muito negativa	Positiva
12	Geral	Fem	30 a 49	SP + RM	Concordo	Feminino	De R$2.995 a R$4.990	De 30 a 39 anos	Capital	São Paulo (SP)	Ensino Superior Incompleto	4 a 6 dias por semana	Moer	Desossar	Venda	Não	Inusitado	Diferente	Curioso	Não sei	Incerto	Neutra	Neutra	Muito benéfica	Neutra	Positiva	Negativa
13	Geral	Masc	50 ou mais	SP + RM	Concordo	Masculino	De R$9.981 a R$14.970	60 anos ou mais	Região metropolitana	São Paulo (SP)	Ensino Superior Completo	1 a 3 dias por semana	fazenda	supermercado	congelado	Não	transgênico	câncer	doenças	Não	não é natural e não deverá fazer bem	Favorável	Desfavorável	Muito benéfica	Muito prejudicial	Positiva	Negativa
14	Geral	Fem	18 a 29	SP + RM	Concordo	Feminino	De R$1.997 a R$2.994	De 18 a 24 anos	Capital	São Paulo (SP)	Ensino Médio Completo	No máximo em um dia por semana	Tristeza	Capitalismo	Crueldade	Não	Interessante	Dolorido	Substituição	Sim	Para poupar um pouco a vida dos animais	Desfavorável	Favorável	Neutra	Neutra	Muito negativa	Positiva
15	Geral	Fem	30 a 49	SP + RM	Concordo	Feminino	De R$4.991 a R$9.980	De 30 a 39 anos	Capital	São Paulo (SP)	Pós-Graduação – Especialização	4 a 6 dias por semana	Tempo	Gastos	Qualidade	Não	Inovação	Menos sofrimento para o animal	Sabor?	Sim	Para saber se o sabor é igual	Muito desfavorável	Favorável	Neutra	Não sei	Muito negativa	Positiva
16	Geral	Fem	18 a 29	SP + RM	Concordo	Feminino	De R$2.995 a R$4.990	De 18 a 24 anos	Capital	São Paulo (SP)	Ensino Superior Incompleto	1 a 3 dias por semana	Higiene	Desmatamento de animal	Desrrespeito	Sim	Desrrespeito	Indignação	Higiene	Não	Pela falta de respeito com os animais	Desfavorável	Desfavorável	Benéfica	Muito prejudicial	Negativa	Negativa
17	Geral	Fem	30 a 49	SP + RM	Concordo	Feminino	De R$2.995 a R$4.990	De 40 a 49 anos	Capital	São Paulo (SP)	Pós-Graduação – Especialização	1 a 3 dias por semana	Normal	Normal	Normal	Não	Artificial	Artificial	Artificial	Não	Esquezito	Neutra	Neutra	Benéfica	Prejudicial	Negativa	Positiva
18	Geral	Masc	30 a 49	Salvador + RM	Concordo	Masculino	De R$4.991 a R$9.980	De 40 a 49 anos	Capital	Bahia (BA)	Ensino Superior Completo	1 a 3 dias por semana	Cadeia produçao	Higiene	Produçao	Não	Doenças cancerígenas	Qualidade	Genetica	Sim	Experimentar	Muito desfavorável	Muito favorável	Neutra	Muito prejudicial	Muito negativa	Muito positiva
19	Geral	Fem	30 a 49	SP + RM	Concordo	Feminino	De R$9.981 a R$14.970	De 30 a 39 anos	Capital	São Paulo (SP)	Pós-Graduação – Mestrado	4 a 6 dias por semana	dó	nunca tinha pensado nisso	x	Não	mutacao	cancer	transgenicos	Não sei	medo	Muito favorável	Neutra	Não sei	Não sei	Neutra	Neutra
20	Geral	Fem	30 a 49	Salvador + RM	Concordo	Feminino	Até R$998	De 30 a 39 anos	Capital	Bahia (BA)	Ensino Médio Completo	1 a 3 dias por semana	Churrasco	Bife	Churrasco	Não	Não sei	Não sei	Não sei	Não sei	Depende	Favorável	Neutra	Benéfica	Prejudicial	Negativa	Positiva
21	Geral	Masc	18 a 29	SP + RM	Concordo	Masculino	Até R$998	De 18 a 24 anos	Capital	São Paulo (SP)	Ensino Médio Completo	Todos os dias da semana	Nada	Nenhum	Nenhum	Não	Triste	Interessante	Nada	Não sei	Pq não sabia como era feito	Desfavorável	Neutra	Prejudicial	Muito prejudicial	Negativa	Muito negativa
22	Geral	Fem	18 a 29	SP + RM	Concordo	Feminino	De R$1.997 a R$2.994	De 25 a 29 anos	Capital	São Paulo (SP)	Ensino Médio Completo	Todos os dias da semana	Vaca	Porco	Galinha	Não	Vegetariano	Vegano	Não comeria	Não	Tenho nojo	Desfavorável	Favorável	Prejudicial	Benéfica	Muito negativa	Positiva
23	Geral	Fem	30 a 49	SP + RM	Concordo	Feminino	De R$2.995 a R$4.990	De 40 a 49 anos	Capital	São Paulo (SP)	Ensino Superior Completo	Todos os dias da semana	Legal	E bem longa até chegar até consumidor	Deveria ser menos processo	Sim	Horror	Não Como	Não compro pra minha familia	Não	Prefiro carne de animal abate	Favorável	Desfavorável	Neutra	Prejudicial	Neutra	Negativa
24	Geral	Fem	18 a 29	Salvador + RM	Concordo	Feminino	De R$999 a R$1.996	De 25 a 29 anos	Região metropolitana	Bahia (BA)	Ensino Médio Completo	4 a 6 dias por semana	Transporte	Rede de distribuição	Organização	Sim	Diferente	Inovador	Secular	Não sei	Por não ter abto	Neutra	Favorável	Benéfica	Benéfica	Neutra	Positiva
25	Geral	Fem	18 a 29	SP + RM	Concordo	Feminino	De R$2.995 a R$4.990	De 25 a 29 anos	Capital	São Paulo (SP)	Ensino Superior Completo	1 a 3 dias por semana	capitalismo	Sofrimento	Dinheiro	Não	Industria	Sofrimento	Enganação	Não	É o mesmo sistema que temos hoje, os animais continuariam sofrendo e sendo explorados.	Muito desfavorável	Neutra	Prejudicial	Prejudicial	Muito negativa	Muito negativa
26	Geral	Fem	50 ou mais	SP + RM	Concordo	Feminino	De R$1.997 a R$2.994	De 50 a 59 anos	Capital	São Paulo (SP)	Ensino Médio Completo	1 a 3 dias por semana	DÓ	VONTADE DE NÃO COMER MAIS CARNE	HIGIENE	Não	INTERESSANTE	EVOLUÇÃO	MEDO	Não sei	TD QUE É NOVIDADE TEMOS RECEIO, TD É UMA QUESTÃO DE ACOSTUMAR	Muito favorável	Muito favorável	Não sei	Não sei	Muito negativa	Muito positiva
27	Geral	Masc	18 a 29	Salvador + RM	Concordo	Masculino	De R$1.997 a R$2.994	De 25 a 29 anos	Capital	Bahia (BA)	Ensino Médio Completo	4 a 6 dias por semana	criação de animais	matança de animais	comercio	Não	um sistema novo	inteligentes	empreendedor	Não sei	teria um pouco de receio	Favorável	Favorável	Neutra	Neutra	Positiva	Positiva
28	Geral	Masc	18 a 29	SP + RM	Concordo	Masculino	Até R$998	De 25 a 29 anos	Capital	São Paulo (SP)	Pós-Graduação – Mestrado	No máximo em um dia por semana	Lotado	Insalubre	Cruel	Sim	Artificial	Científico	Nutritivo	Sim	Pode ser um passo útil na luta contra as mudanças climáticas	Muito favorável	Muito favorável	Muito benéfica	Muito benéfica	Muito positiva	Muito positiva
29	Geral	Masc	18 a 29	SP + RM	Concordo	Masculino	De R$999 a R$1.996	De 25 a 29 anos	Capital	São Paulo (SP)	Ensino Fundamental Incompleto	1 a 3 dias por semana	longa trajetória	interessante	consumidor	Sim	não tenho coragem de comer	estranho	é que dá dinheiro	Não	nojento	Muito favorável	Desfavorável	Muito benéfica	Prejudicial	Positiva	Neutra
30	Geral	Masc	18 a 29	SP + RM	Concordo	Masculino	De R$1.997 a R$2.994	De 18 a 24 anos	Capital	São Paulo (SP)	Ensino Superior Completo	1 a 3 dias por semana	necessario	cruel	poderia melhorar	Não	estranho	tem a mesma textura, proteinas e etc?	é realmente carne?	Não sei	Não me parece que seria a mesma coisa que carne	Neutra	Muito favorável	Benéfica	Não sei	Negativa	Positiva
31	Geral	Masc	30 a 49	SP + RM	Concordo	Masculino	De R$4.991 a R$9.980	De 30 a 39 anos	Capital	São Paulo (SP)	Ensino Superior Completo	1 a 3 dias por semana	Longo	Caro	Desperdício	Sim	Ecológico	Sustentável	Moderno	Sim	Se for economicamente viável	Favorável	Favorável	Neutra	Benéfica	Muito positiva	Muito positiva
32	Geral	Fem	18 a 29	SP + RM	Concordo	Feminino	De R$999 a R$1.996	De 18 a 24 anos	Região metropolitana	São Paulo (SP)	Ensino Médio Completo	No máximo em um dia por semana	Dó	Sera que continuo comendo carne ?	Pensativo	Sim	Melhorou	Agora sim	Carne limpa	Não sei	É algo diferente	Favorável	Neutra	Benéfica	Benéfica	Positiva	Muito positiva
33	Geral	Fem	18 a 29	SP + RM	Concordo	Feminino	De R$2.995 a R$4.990	De 18 a 24 anos	Capital	São Paulo (SP)	Ensino Superior Incompleto	1 a 3 dias por semana	tortura	crueldade	descaso	Sim	uma opção	novidade	interessante	Não sei	preciso ter contato pra saber	Muito desfavorável	Neutra	Prejudicial	Benéfica	Muito negativa	Positiva
34	Geral	Fem	30 a 49	Salvador + RM	Concordo	Feminino	De R$999 a R$1.996	De 30 a 39 anos	Região metropolitana	Bahia (BA)	Ensino Médio Completo	1 a 3 dias por semana	Abate dos animais	Sofrimento	Desumano	Não	Não entendo	Não entendo	Não entendo	Não	Não	Favorável	Neutra	Benéfica	Benéfica	Neutra	Negativa
35	Geral	Masc	30 a 49	SP + RM	Concordo	Masculino	De R$2.995 a R$4.990	De 30 a 39 anos	Região metropolitana	São Paulo (SP)	Ensino Superior Incompleto	No máximo em um dia por semana	Pronto pra consumo	Congelado	Válidade	Sim	Diminuição de gordura	Preço mas barato	Maior consumo	Sim	Seria mas saudável	Muito favorável	Muito favorável	Muito benéfica	Benéfica	Muito positiva	Muito positiva
36	Geral	Masc	30 a 49	SP + RM	Concordo	Masculino	De R$2.995 a R$4.990	De 40 a 49 anos	Região metropolitana	São Paulo (SP)	Ensino Médio Completo	4 a 6 dias por semana	consumismo	mal habito alimentar	saude	Não	genetica	quimica	doenças	Não sei	ainda é recente	Muito favorável	Favorável	Neutra	Neutra	Muito positiva	Muito positiva
37	Geral	Masc	30 a 49	Salvador + RM	Concordo	Masculino	De R$999 a R$1.996	De 40 a 49 anos	Capital	Bahia (BA)	Ensino Superior Completo	1 a 3 dias por semana	maldade	indispensável	capitalismo	Não	controle	mercado	rapidez	Não sei	porque seria como estivesse comendo algo fabricado e não natural.	Favorável	Neutra	Benéfica	Muito prejudicial	Positiva	Neutra
38	Geral	Fem	30 a 49	SP + RM	Concordo	Feminino	De R$4.991 a R$9.980	De 40 a 49 anos	Capital	São Paulo (SP)	Ensino Superior Completo	1 a 3 dias por semana	higiene	morte dos animais	doenças	Não	estranho	não sei se comeria	mas pelo menos os animais não precisaria morrer	Não sei	eu teria que ver primeiro	Favorável	Favorável	Muito benéfica	Neutra	Muito negativa	Positiva
39	Geral	Masc	18 a 29	SP + RM	Concordo	Masculino	De R$2.995 a R$4.990	De 18 a 24 anos	Capital	São Paulo (SP)	Ensino Superior Incompleto	Todos os dias da semana	Higiene	Limpeza	Consumo	Não	Muito cuidado	Higiene	Limpeza	Não sei	Por que tem que ter mais higiene	Neutra	Neutra	Neutra	Neutra	Neutra	Positiva
40	Geral	Masc	30 a 49	Salvador + RM	Concordo	Masculino	Mais de R$14.970	De 40 a 49 anos	Capital	Bahia (BA)	Pós-Graduação – Especialização	4 a 6 dias por semana	Abate	Corte	Venda	Não	Autosuficiencia	Produção	Consumo	Não	Teria que ter mais informação sobre a carne	Neutra	Muito favorável	Benéfica	Não sei	Muito negativa	Muito positiva
41	Geral	Fem	30 a 49	SP + RM	Concordo	Feminino	De R$1.997 a R$2.994	De 30 a 39 anos	Capital	São Paulo (SP)	Ensino Superior Completo	1 a 3 dias por semana	Alimenta	Consumo	Refeição	Não	Estranho	Nunca comi	Esquisito	Não sei	Nunca tinha ouvido falar	Favorável	Neutra	Benéfica	Neutra	Não sei	Não sei
42	Geral	Masc	18 a 29	SP + RM	Concordo	Masculino	De R$2.995 a R$4.990	De 18 a 24 anos	Região metropolitana	São Paulo (SP)	Ensino Médio Completo	4 a 6 dias por semana	Rápido	Não saudável	Eficiente	Sim	Moderno	Eficiente	Humano	Sim	Preserva a vida. Aumenta os lugares onde pode se produzir carne e reduz os produtos que colocam nas reações para os animais crescerem mais rápido que fazem mal ao corpo humano	Desfavorável	Muito favorável	Prejudicial	Benéfica	Neutra	Positiva
43	Geral	Fem	30 a 49	SP + RM	Concordo	Feminino	De R$2.995 a R$4.990	De 40 a 49 anos	Capital	São Paulo (SP)	Ensino Superior Completo	Todos os dias da semana	qualidade	saúde	preço	Não	conciência	inovação	preço	Não sei	teria que conhecer mais a fundo	Desfavorável	Muito favorável	Benéfica	Não sei	Negativa	Não sei
44	Geral	Fem	30 a 49	SP + RM	Concordo	Feminino	De R$4.991 a R$9.980	De 30 a 39 anos	Região metropolitana	São Paulo (SP)	Pós-Graduação – Mestrado	4 a 6 dias por semana	Agro	Desmatamento	Pastagens	Sim	Consevantes	Custo de produção	Tecnologia	Não sei	Não sei se é saldaves	Desfavorável	Neutra	Muito benéfica	Neutra	Neutra	Positiva
45	Geral	Fem	18 a 29	SP + RM	Concordo	Feminino	De R$4.991 a R$9.980	De 25 a 29 anos	Capital	São Paulo (SP)	Ensino Superior Completo	1 a 3 dias por semana	Consumo	Lucro	Abate	Não	Tecnologia	Bem-estar	Otimização	Sim	Por curiosidade e por considerar que o processo de produção poupa os animais	Neutra	Muito favorável	Benéfica	Não sei	Muito negativa	Muito positiva
46	Geral	Fem	18 a 29	SP + RM	Concordo	Feminino	De R$999 a R$1.996	De 25 a 29 anos	Região metropolitana	São Paulo (SP)	Ensino Médio Completo	4 a 6 dias por semana	Normal	Adepto	Tradicional	Sim	Melhor	Diferente	Inovador	Sim	Experiência	Desfavorável	Favorável	Neutra	Neutra	Muito negativa	Positiva
47	Geral	Masc	30 a 49	SP + RM	Concordo	Masculino	De R$2.995 a R$4.990	De 40 a 49 anos	Capital	São Paulo (SP)	Ensino Superior Incompleto	No máximo em um dia por semana	dó	pena	tristeza	Sim	moderno	limpo	humanizado	Não sei	Não estou comendo carne atualmente	Favorável	Favorável	Não sei	Não sei	Positiva	Positiva
48	Geral	Masc	18 a 29	SP + RM	Concordo	Masculino	De R$999 a R$1.996	De 18 a 24 anos	Capital	São Paulo (SP)	Ensino Médio Completo	Todos os dias da semana	animal	industrializão	alimento	Sim	animal	ciência	doença	Não	pode dar doença	Neutra	Desfavorável	Neutra	Prejudicial	Neutra	Negativa
49	Geral	Fem	30 a 49	SP + RM	Concordo	Feminino	De R$999 a R$1.996	De 40 a 49 anos	Capital	São Paulo (SP)	Ensino Médio Completo	1 a 3 dias por semana	Necessário	Rentável	Insubstituível	Sim	Incrível	Possibilidade	Subsistência	Sim	Porque não precisaria sacrificar nenhum animal	Desfavorável	Muito favorável	Prejudicial	Muito benéfica	Negativa	Muito positiva
50	Geral	Masc	18 a 29	SP + RM	Concordo	Masculino	De R$999 a R$1.996	De 18 a 24 anos	Capital	São Paulo (SP)	Ensino Médio Completo	4 a 6 dias por semana	Industrializado	Hambúrguer	Churrasco	Não	Gripe Suína	MC Donald's	Homer Simpson	Não sei	Se eu souber da processo o lugar correto de onde veio	Desfavorável	Favorável	Muito benéfica	Não sei	Muito negativa	Muito positiva
51	Geral	Masc	18 a 29	SP + RM	Concordo	Masculino	Até R$998	De 25 a 29 anos	Região metropolitana	São Paulo (SP)	Ensino Médio Completo	1 a 3 dias por semana	Natureza	Normal	Natural	Sim	Interessante	Genial	Sustentável	Sim	Porque não comeria	Muito favorável	Muito favorável	Benéfica	Não sei	Negativa	Muito positiva
52	Geral	Fem	18 a 29	Salvador + RM	Concordo	Feminino	De R$999 a R$1.996	De 25 a 29 anos	Região metropolitana	Bahia (BA)	Pós-Graduação – Doutorado Ou Pós-Doutorado	Todos os dias da semana	Horrível	Higiene	Estragada	Sim	Legal	Interesante	Bom	Sim	Fazer o teste	Muito favorável	Favorável	Benéfica	Benéfica	Neutra	Positiva
53	Geral	Fem	30 a 49	SP + RM	Concordo	Feminino	De R$2.995 a R$4.990	De 30 a 39 anos	Capital	São Paulo (SP)	Ensino Médio Completo	1 a 3 dias por semana	Crueldade	Ambientalmente insustentável	Ruim para a saude	Não	Livre de crueldade contra os animais	Moderna	Futurista	Sim	Pois não envolve abate de animais.	Muito favorável	Favorável	Muito prejudicial	Neutra	Muito negativa	Positiva
54	Geral	Fem	30 a 49	SP + RM	Concordo	Feminino	Até R$998	De 30 a 39 anos	Capital	São Paulo (SP)	Ensino Médio Completo	Todos os dias da semana	criaçao	venda	consumo	Sim	carne de soja	wooper	plantas	Sim	falta de opçao	Neutra	Não sei	Neutra	Não sei	Negativa	Não sei
55	Geral	Fem	18 a 29	SP + RM	Concordo	Feminino	De R$4.991 a R$9.980	De 25 a 29 anos	Capital	São Paulo (SP)	Ensino Superior Incompleto	Não consumo carne, sou vegetariano(a)	dor	sofrimento	exploração	Não	alternativa	evolução	futuro	Não	Porque ainda sim seria um alimento de origem animal e com exploração animal. Mas apoio a ideia para quem ainda é refém da industria da carne, é o primeiro passo	Muito favorável	Muito favorável	Muito prejudicial	Neutra	Muito negativa	Muito positiva
56	Geral	Fem	18 a 29	SP + RM	Concordo	Feminino	De R$999 a R$1.996	De 25 a 29 anos	Capital	São Paulo (SP)	Ensino Superior Incompleto	1 a 3 dias por semana	morte	sangue	sofrimento	Sim	hormonios	saude	economia	Sim	para provar	Não sei	Não sei	Não sei	Não sei	Não sei	Não sei
57	Geral	Fem	18 a 29	SP + RM	Concordo	Feminino	De R$2.995 a R$4.990	De 25 a 29 anos	Região metropolitana	São Paulo (SP)	Ensino Superior Completo	No máximo em um dia por semana	dó	medo	selvagem	Sim	Paz	tranquilidade	consciência limpa	Sim	manteria os animais vivos	Muito favorável	Favorável	Muito benéfica	Muito benéfica	Muito positiva	Muito positiva
58	Geral	Masc	18 a 29	Salvador + RM	Concordo	Masculino	De R$999 a R$1.996	De 25 a 29 anos	Capital	Bahia (BA)	Ensino Superior Incompleto	4 a 6 dias por semana	Animais	Sangue	Boi	Sim	Carne artificial	Células	Animais	Não sei	Nunca comi a carne celular, mas poderia	Neutra	Neutra	Benéfica	Prejudicial	Muito negativa	Muito negativa
59	Geral	Masc	18 a 29	SP + RM	Concordo	Masculino	De R$999 a R$1.996	De 25 a 29 anos	Capital	São Paulo (SP)	Ensino Superior Incompleto	No máximo em um dia por semana	Tristeza	Frieza	Desespero	Não	Dò	Inresponsabilidade	Nao	Não	Não gosto que mata animal	Muito desfavorável	Muito desfavorável	Muito prejudicial	Muito prejudicial	Muito negativa	Muito negativa
60	Geral	Fem	18 a 29	Salvador + RM	Concordo	Feminino	De R$999 a R$1.996	De 25 a 29 anos	Capital	Bahia (BA)	Ensino Superior Completo	1 a 3 dias por semana	Desmatamento	Transporte	Venda	Sim	Laboratório	Biologia	Alimentos	Não sei	Nao confio totalmente, pois não sei o quanto faz bem ou mal a saude	Desfavorável	Muito desfavorável	Neutra	Neutra	Muito negativa	Positiva
61	Geral	Fem	18 a 29	SP + RM	Concordo	Feminino	De R$999 a R$1.996	De 18 a 24 anos	Capital	São Paulo (SP)	Ensino Superior Completo	Não consumo carne, sou vegetariano(a)	Horror	Atraso evolutivo	Indignação	Não	Estranho	Desnecessário	Criativo	Não	Existem muitas outras opções de alimentos	Muito desfavorável	Favorável	Prejudicial	Neutra	Muito negativa	Positiva
62	Geral	Fem	50 ou mais	SP + RM	Concordo	Feminino	De R$1.997 a R$2.994	De 50 a 59 anos	Capital	São Paulo (SP)	Ensino Superior Incompleto	Todos os dias da semana	A demora pra chegar na mesa do consumidor	O sofrimento do animal	A clandestinidade destes animais abatidos	Sim	Praticidade	Não tem sofrimento do animal	Vida saudável	Sim	Porque não existe abate dos animais	Muito desfavorável	Muito favorável	Benéfica	Muito benéfica	Negativa	Muito positiva
63	Geral	Masc	30 a 49	SP + RM	Concordo	Masculino	De R$2.995 a R$4.990	De 30 a 39 anos	Capital	São Paulo (SP)	Ensino Superior Incompleto	4 a 6 dias por semana	moderno	simples	esquematizados	Sim	auto sustentável	inteligente	diversificado	Sim	uma ótima alternativa	Muito favorável	Muito favorável	Benéfica	Muito benéfica	Muito positiva	Muito positiva
64	Geral	Masc	18 a 29	Salvador + RM	Concordo	Masculino	De R$2.995 a R$4.990	De 18 a 24 anos	Região metropolitana	Bahia (BA)	Ensino Superior Incompleto	No máximo em um dia por semana	Fome	Comida	Custo	Não	Fome	Custo	Benefício	Sim	Por ser algo diferente	Favorável	Neutra	Neutra	Neutra	Neutra	Neutra
65	Geral	Fem	18 a 29	SP + RM	Concordo	Feminino	De R$999 a R$1.996	De 25 a 29 anos	Capital	São Paulo (SP)	Pós-Graduação – Especialização	Não consumo carne, sou vegetariano(a)	Pecuária	Indústria	Vigilância	Sim	Genética	Tecnologia	Ciências	Não	Provavelmente teria sabor idêntico ou parecido com a carne de produção tradicional que não me agrada.	Desfavorável	Neutra	Neutra	Neutra	Negativa	Positiva
66	Geral	Fem	30 a 49	Salvador + RM	Concordo	Feminino	De R$1.997 a R$2.994	De 40 a 49 anos	Região metropolitana	Bahia (BA)	Ensino Superior Completo	1 a 3 dias por semana	Sofrimento	Sacrifício	Dor	Não	Artificial	Sem sabor	Laboratório	Não	Experimento	Favorável	Muito favorável	Neutra	Prejudicial	Neutra	Neutra
67	Geral	Fem	50 ou mais	SP + RM	Concordo	Feminino	Até R$998	60 anos ou mais	Região metropolitana	São Paulo (SP)	Ensino Médio Incompleto	No máximo em um dia por semana	Qual a higienização	Qual a validade	Qual e o frigorífico	Sim	Será que e confiável	Será que pode causar câncer	Quanto vai custar isso	Não sei	Não vi ainda é talvez já tenha até comido	Neutra	Desfavorável	Prejudicial	Neutra	Negativa	Positiva
68	Geral	Fem	30 a 49	SP + RM	Concordo	Feminino	Até R$998	De 30 a 39 anos	Capital	São Paulo (SP)	Ensino Superior Incompleto	4 a 6 dias por semana	abate de animais	venda e comercialização	consumidor	Não	coleta de células musculares de animal vivo	distribuição de produtos para comércio	venda e comercialização	Sim	para experimentar	Desfavorável	Favorável	Prejudicial	Benéfica	Muito negativa	Positiva
69	Geral	Fem	30 a 49	Salvador + RM	Concordo	Feminino	Até R$998	De 30 a 39 anos	Capital	Bahia (BA)	Ensino Superior Incompleto	1 a 3 dias por semana	Ciclo	Acompanhamento	Relato	Sim	Veneno	Hormônio	Câncer	Não	Porquê pode fazer mau a saúde	Neutra	Muito desfavorável	Prejudicial	Muito prejudicial	Neutra	Muito negativa
70	Geral	Fem	30 a 49	SP + RM	Concordo	Feminino	Até R$998	De 30 a 39 anos	Capital	São Paulo (SP)	Ensino Superior Incompleto	1 a 3 dias por semana	E um processo doloroso	Complicado	Complexo	Sim	Bom	Não abate	Comeria	Sim	Pq não mata o amimal	Favorável	Neutra	Benéfica	Prejudicial	Neutra	Neutra
71	Geral	Masc	30 a 49	SP + RM	Concordo	Masculino	De R$999 a R$1.996	De 40 a 49 anos	Capital	São Paulo (SP)	Ensino Superior Incompleto	1 a 3 dias por semana	Garantir	Proteger	Consumir	Não	Saudável	Gostoso	Nescessário	Sim	Me parece saudável	Desfavorável	Favorável	Prejudicial	Benéfica	Negativa	Muito positiva
72	Geral	Masc	18 a 29	SP + RM	Concordo	Masculino	De R$4.991 a R$9.980	De 25 a 29 anos	Capital	São Paulo (SP)	Ensino Superior Completo	Todos os dias da semana	Processo industrial	Organização	Empregos	Sim	Artificial	Prejudicial	Diferente	Não sei	Não me parece saudável	Desfavorável	Muito favorável	Benéfica	Neutra	Negativa	Muito positiva
73	Geral	Fem	30 a 49	SP + RM	Concordo	Feminino	De R$2.995 a R$4.990	De 40 a 49 anos	Região metropolitana	São Paulo (SP)	Ensino Superior Completo	1 a 3 dias por semana	Imposto	Preço	Qualidade	Sim	Tempo	Benefício	Processo	Sim	Porque se vem de células de animais vivos não deve haver tanta diferença no sabor, testeira e qualidade.	Muito favorável	Favorável	Prejudicial	Benéfica	Muito negativa	Muito positiva
74	Geral	Masc	30 a 49	SP + RM	Concordo	Masculino	De R$999 a R$1.996	De 30 a 39 anos	Capital	São Paulo (SP)	Ensino Médio Completo	4 a 6 dias por semana	Bom	Eficiente	Demora	Não	Desconfiança	Insegurança	Saudável	Não sei	Não conheço	Favorável	Neutra	Benéfica	Não sei	Negativa	Positiva
75	Geral	Fem	30 a 49	SP + RM	Concordo	Feminino	De R$2.995 a R$4.990	De 30 a 39 anos	Região metropolitana	São Paulo (SP)	Pós-Graduação – Especialização	Todos os dias da semana	maus tratos	desperdício	vários intermediários	Sim	tecnologia	bem estar animal	nova alternativa	Sim	curiosidade e por estar ajudando a natureza evitando maus tratos animais e desmatamento	Muito desfavorável	Muito favorável	Benéfica	Não sei	Muito negativa	Muito positiva
76	Geral	Masc	30 a 49	SP + RM	Concordo	Masculino	Mais de R$14.970	De 30 a 39 anos	Capital	São Paulo (SP)	Pós-Graduação – Especialização	4 a 6 dias por semana	Muito transporte	Tempo da carne a mesa	Horizontalização	Sim	Gosto do produto	Qualidade da carne	Problemas de saúde futuros	Não sei	Não sei quais os prejuízos a minha saúde	Neutra	Muito favorável	Neutra	Não sei	Negativa	Positiva
77	Geral	Fem	30 a 49	SP + RM	Concordo	Feminino	De R$4.991 a R$9.980	De 40 a 49 anos	Capital	São Paulo (SP)	Ensino Superior Completo	Todos os dias da semana	normal	eficiente	caro	Não	estranho	nojento	absurdo	Não	Parece estranho, não imagino comer uma coisa feita em laboratório	Não sei	Não sei	Muito benéfica	Não sei	Muito negativa	Muito positiva
78	Geral	Fem	18 a 29	Salvador + RM	Concordo	Feminino	Até R$998	De 25 a 29 anos	Capital	Bahia (BA)	Ensino Superior Completo	1 a 3 dias por semana	Agilidade	Eficiência	Bom	Não	Estranho	Ivovador	Inteligência	Não sei	Ñ conheço direito	Favorável	Não sei	Não sei	Não sei	Não sei	Positiva
79	Geral	Fem	18 a 29	Salvador + RM	Concordo	Feminino	Até R$998	De 25 a 29 anos	Capital	Bahia (BA)	Ensino Médio Completo	1 a 3 dias por semana	crescimento e engorda dos animais	Abate dos animais	Corte e embalagem dos produtos cárneos	Sim	Coleta de células musculares de animais vivos	Multiplicação das células em laboratório	Distribuição dos produtos para comércio	Não	Pode da alguns de tipos de doenças através deste método	Desfavorável	Neutra	Prejudicial	Prejudicial	Neutra	Neutra
80	Geral	Fem	50 ou mais	Salvador + RM	Concordo	Feminino	De R$2.995 a R$4.990	De 50 a 59 anos	Capital	Bahia (BA)	Ensino Superior Completo	No máximo em um dia por semana	consumo excessivo	o preço fica alto	o consumidor que paga mais	Não	muito ruim	doença	sofrimento	Não	acho que seria prejudicial	Desfavorável	Desfavorável	Muito prejudicial	Prejudicial	Neutra	Negativa
81	Geral	Fem	30 a 49	Salvador + RM	Concordo	Feminino	De R$2.995 a R$4.990	De 40 a 49 anos	Capital	Bahia (BA)	Ensino Superior Incompleto	4 a 6 dias por semana	Qualidade	Produção	Distribuição	Não	Inovador	Diferente	Inusitado	Não sei	Achei um pouco estranho o processo	Desfavorável	Não sei	Benéfica	Não sei	Negativa	Não sei
82	Geral	Masc	30 a 49	Salvador + RM	Concordo	Masculino	Mais de R$14.970	De 30 a 39 anos	Capital	Bahia (BA)	Ensino Superior Completo	Todos os dias da semana	perda de qualidade	caro pra um produto não fresco	menos nutrientes	Não	daqui a 10 anosa eu consumo	é preciso saber se é saudável	não vou me arriscar	Não	é preciso esperar no minimo 10 anos pra saber sobre os efeitos benéficos ou maléfico disso	Neutra	Não sei	Muito benéfica	Não sei	Muito negativa	Positiva
83	Geral	Fem	50 ou mais	Salvador + RM	Concordo	Feminino	De R$999 a R$1.996	De 50 a 59 anos	Capital	Bahia (BA)	Pós-Graduação – Especialização	No máximo em um dia por semana	criação direto do produtor	direto	podutor	Não	não	saudavel	artificial	Não	artificial	Muito favorável	Muito favorável	Muito benéfica	Prejudicial	Positiva	Negativa
84	Geral	Fem	50 ou mais	Salvador + RM	Concordo	Feminino	De R$2.995 a R$4.990	De 50 a 59 anos	Capital	Bahia (BA)	Ensino Superior Completo	Todos os dias da semana	comsumidor	vendas	transporte	Não	carne	produto	consumo	Não sei	não sei informar	Muito favorável	Não sei	Benéfica	Não sei	Muito positiva	Não sei
85	Geral	Fem	50 ou mais	Salvador + RM	Concordo	Feminino	De R$1.997 a R$2.994	De 50 a 59 anos	Capital	Bahia (BA)	Ensino Médio Completo	4 a 6 dias por semana	Tradicional	Comum	Convencional	Não	Futuristico	Científico	Nem lembro	Não sei	Não sei	Não sei	Não sei	Prejudicial	Prejudicial	Não sei	Não sei
86	Geral	Fem	30 a 49	Salvador + RM	Concordo	Feminino	Mais de R$14.970	De 40 a 49 anos	Capital	Bahia (BA)	Ensino Superior Completo	1 a 3 dias por semana	Normal	Bem feito	Organizado	Não	Diferente	Inacreditavel	Supresa	Não sei	Não tenho ideia não sei se comeria ou não	Desfavorável	Favorável	Neutra	Neutra	Positiva	Neutra
87	Geral	Masc	30 a 49	Salvador + RM	Concordo	Masculino	De R$4.991 a R$9.980	De 40 a 49 anos	Capital	Bahia (BA)	Ensino Superior Completo	1 a 3 dias por semana	Comum	Normal	Rotineiro	Não	Moderno	Cientifíco	Atual	Não sei	Ainda tenho poucas informações sobre o assunto	Neutra	Neutra	Neutra	Neutra	Neutra	Neutra
88	Geral	Fem	18 a 29	Salvador + RM	Concordo	Feminino	De R$999 a R$1.996	De 18 a 24 anos	Capital	Bahia (BA)	Ensino Médio Incompleto	1 a 3 dias por semana	Forma que deve ser realizado o engorde dos animais	forma do abate	valores	Não	qual sabor teria	estranho	mais sustentavel ecologicamente falando	Não sei	ficaria com receio de ter dado algo errado	Desfavorável	Não sei	Não sei	Não sei	Muito negativa	Positiva
89	Geral	Fem	30 a 49	Salvador + RM	Concordo	Feminino	De R$9.981 a R$14.970	De 30 a 39 anos	Capital	Bahia (BA)	Pós-Graduação – Mestrado	No máximo em um dia por semana	exploração	confinamento	sofrimento	Não	dúvida	incertezas	desconfiança	Não sei	ainda não conheço	Neutra	Neutra	Prejudicial	Neutra	Muito negativa	Neutra
90	Geral	Fem	50 ou mais	Salvador + RM	Concordo	Feminino	De R$1.997 a R$2.994	De 50 a 59 anos	Capital	Bahia (BA)	Ensino Superior Completo	No máximo em um dia por semana	se for do modo de craiçao como deve tudo bem	produtos para crescer antes do tempo	prejuizo a saude	Sim	terrivel	perverso	nao gosto	Não	substancia que nao conheço	Favorável	Muito desfavorável	Prejudicial	Muito prejudicial	Neutra	Muito negativa
91	Geral	Fem	30 a 49	Salvador + RM	Concordo	Feminino	De R$9.981 a R$14.970	De 40 a 49 anos	Capital	Bahia (BA)	Pós-Graduação – Mestrado	4 a 6 dias por semana	confinamento	controle	higiene	Não	bizarro	artificial	prejudicial	Não sei	Parece artifical	Não sei	Não sei	Prejudicial	Prejudicial	Não sei	Não sei
92	Geral	Fem	30 a 49	Salvador + RM	Concordo	Feminino	Até R$998	De 40 a 49 anos	Capital	Bahia (BA)	Ensino Médio Completo	Não consumo carne, sou vegano(a)	crescimento	produção	lucro	Não	premeira	vez	ouvir	Não sei	por não conhecer	Não sei	Não sei	Não sei	Neutra	Não sei	Neutra
93	Geral	Fem	18 a 29	SP + RM	Concordo	Feminino	De R$9.981 a R$14.970	De 18 a 24 anos	Capital	São Paulo (SP)	Ensino Superior Completo	1 a 3 dias por semana	Tristeza	Maldade	Exploração	Sim	Futuro	Veganismo	Tecnologia	Não sei	Eu experimentaria, mas não sei se to	Muito desfavorável	Favorável	Prejudicial	Não sei	Não sei	Não sei
94	Geral	Fem	30 a 49	SP + RM	Concordo	Feminino	De R$999 a R$1.996	De 40 a 49 anos	Capital	São Paulo (SP)	Ensino Médio Completo	1 a 3 dias por semana	na saúde do animal	no transporte	na qualidade	Não	no sabor	na higiene	o transporte	Sim	ao pra ver se é igual a animal	Favorável	Favorável	Não sei	Benéfica	Neutra	Neutra
95	Geral	Masc	30 a 49	SP + RM	Concordo	Masculino	De R$1.997 a R$2.994	De 40 a 49 anos	Capital	São Paulo (SP)	Ensino Médio Completo	No máximo em um dia por semana	Hambúrguer	Kibe	Churrasco	Não	Crescimento	Aumento de emprego	Geração de economia	Sim	Porquê se estão fabricando deve não fazer tanto mal	Não sei	Muito favorável	Não sei	Muito prejudicial	Neutra	Neutra
96	Geral	Masc	50 ou mais	SP + RM	Concordo	Masculino	De R$9.981 a R$14.970	De 50 a 59 anos	Capital	São Paulo (SP)	Ensino Superior Incompleto	1 a 3 dias por semana	Animal criado	Matar fome	Populaçao	Não	Otima	Ideia	Evoluçao	Não sei	Precisaria de mais esclarecimentos	Muito favorável	Muito favorável	Não sei	Não sei	Muito positiva	Muito positiva
97	Geral	Masc	50 ou mais	SP + RM	Concordo	Masculino	De R$1.997 a R$2.994	60 anos ou mais	Capital	São Paulo (SP)	Ensino Superior Incompleto	4 a 6 dias por semana	caro	ultrapassado	anti higienico	Sim	porcaria	insalubre	antinatural	Não	sou naturalista	Desfavorável	Muito desfavorável	Muito benéfica	Muito prejudicial	Neutra	Muito negativa
98	Geral	Fem	18 a 29	Salvador + RM	Concordo	Feminino	De R$2.995 a R$4.990	De 18 a 24 anos	Região metropolitana	Bahia (BA)	Ensino Médio Completo	No máximo em um dia por semana	Nao lembro	Nao sei	Nao sei	Sim	Não lembro	Nao lembro	Nao lembro	Sim	Pra experimentar	Muito favorável	Muito favorável	Neutra	Muito benéfica	Positiva	Positiva
99	Geral	Masc	18 a 29	Salvador + RM	Concordo	Masculino	De R$1.997 a R$2.994	De 25 a 29 anos	Região metropolitana	Bahia (BA)	Ensino Superior Completo	1 a 3 dias por semana	Friboi	Varejo	Mercado	Não	Agrotixico	Agrotixico	Agrotixico	Sim	Experimentar	Neutra	Neutra	Benéfica	Benéfica	Neutra	Neutra
100	Geral	Masc	50 ou mais	SP + RM	Concordo	Masculino	De R$4.991 a R$9.980	De 50 a 59 anos	Capital	São Paulo (SP)	Ensino Médio Incompleto	Todos os dias da semana	Frigoríficos	Fazendas	Grandes empresas	Não	Saúde animal	Sem abatesouro	Melhor transporte	Sim	Melhor qualidade	Muito desfavorável	Muito desfavorável	Muito prejudicial	Benéfica	Negativa	Positiva
101	Geral	Masc	50 ou mais	SP + RM	Concordo	Masculino	De R$2.995 a R$4.990	60 anos ou mais	Região metropolitana	São Paulo (SP)	Ensino Superior Incompleto	1 a 3 dias por semana	normal	proteina animal faz bem	consumo de carne animal é utilizados desde que o homem é homem	Sim	absurdo	nunca comeria tal produto	modismo	Não	jamais eu me alimentaria de produto artifialmente criado	Neutra	Muito desfavorável	Muito benéfica	Muito prejudicial	Neutra	Muito negativa
102	Geral	Fem	18 a 29	Salvador + RM	Concordo	Feminino	De R$4.991 a R$9.980	De 18 a 24 anos	Capital	Bahia (BA)	Ensino Superior Completo	Todos os dias da semana	Bom	Otimo	Qualidade	Não	Legal	Interessado	Bom	Não	Desejo não tenho	Muito desfavorável	Muito desfavorável	Prejudicial	Neutra	Negativa	Neutra
103	Geral	Masc	30 a 49	Salvador + RM	Concordo	Masculino	Até R$998	De 30 a 39 anos	Capital	Bahia (BA)	Ensino Médio Completo	4 a 6 dias por semana	Nada	Carga boa	Ótima qualidade	Sim	Muita quimica	Muito artificial	Prejudicial a saude	Não	Porque seria ruim tanto o gosto o quanto pra saude	Não sei	Muito desfavorável	Benéfica	Prejudicial	Neutra	Neutra
104	Geral	Masc	30 a 49	Salvador + RM	Concordo	Masculino	De R$999 a R$1.996	De 30 a 39 anos	Região metropolitana	Bahia (BA)	Ensino Superior Incompleto	4 a 6 dias por semana	Perdas	Transporte	Multi modal	Não	Avanço	Tecnologia genética	Eficácia	Sim	Porque confio na ciência	Neutra	Neutra	Neutra	Neutra	Neutra	Neutra
105	Geral	Masc	50 ou mais	SP + RM	Concordo	Masculino	De R$2.995 a R$4.990	De 50 a 59 anos	Capital	São Paulo (SP)	Ensino Superior Incompleto	4 a 6 dias por semana	Fazenda	Frigorífico	Transporte	Não	Nada	Artificial	Industrial	Não sei	Não sei o que é	Favorável	Não sei	Neutra	Não sei	Neutra	Não sei
106	Geral	Masc	18 a 29	Salvador + RM	Concordo	Masculino	De R$1.997 a R$2.994	De 18 a 24 anos	Capital	Bahia (BA)	Ensino Médio Completo	1 a 3 dias por semana	Fim	Do	Mundo	Não	Um	Mundo	Melhor	Sim	Experimentar	Muito desfavorável	Favorável	Benéfica	Não sei	Muito negativa	Muito positiva
107	Geral	Masc	18 a 29	Salvador + RM	Concordo	Masculino	De R$999 a R$1.996	De 18 a 24 anos	Região metropolitana	Bahia (BA)	Pós-Graduação – Doutorado Ou Pós-Doutorado	1 a 3 dias por semana	Bom	Seria muito bom	Legal	Sim	Otimo	Demais	Top	Sim	É bom	Favorável	Favorável	Benéfica	Benéfica	Positiva	Positiva
108	Geral	Masc	30 a 49	Salvador + RM	Concordo	Masculino	De R$2.995 a R$4.990	De 30 a 39 anos	Capital	Bahia (BA)	Ensino Superior Completo	Todos os dias da semana	friboi	avipal	sadia	Sim	friboi	avipal	sadia	Sim	parece bim	Favorável	Favorável	Muito benéfica	Muito benéfica	Muito positiva	Positiva
109	Geral	Masc	50 ou mais	SP + RM	Concordo	Masculino	De R$2.995 a R$4.990	De 50 a 59 anos	Capital	São Paulo (SP)	Ensino Médio Completo	1 a 3 dias por semana	Produtor	Pontos de vendas	Consumidor	Sim	Mutação genética	Artificial	Câncer	Não	Tudo que sofre mutação genética pode causar danos a saúde.	Favorável	Neutra	Benéfica	Prejudicial	Negativa	Neutra
110	Geral	Fem	30 a 49	Salvador + RM	Concordo	Feminino	De R$999 a R$1.996	De 30 a 39 anos	Região metropolitana	Bahia (BA)	Ensino Médio Completo	1 a 3 dias por semana	Maltratado	Desumanidade	Crueldade	Não	Prejudicial a saúde	Meio de fortalecer o empreendedor	Riscos	Não sei	Na realidade nem sei qual é pior, a carne normal ou a celular	Desfavorável	Favorável	Muito prejudicial	Não sei	Negativa	Positiva
111	Geral	Masc	30 a 49	Salvador + RM	Concordo	Masculino	De R$2.995 a R$4.990	De 40 a 49 anos	Capital	Bahia (BA)	Pós-Graduação – Mestrado	1 a 3 dias por semana	Convencional	Caro	Longo	Não	Curto	Rápido	Dispensável	Não	Nada segura	Neutra	Neutra	Neutra	Prejudicial	Negativa	Neutra
112	Geral	Masc	18 a 29	SP + RM	Concordo	Masculino	De R$2.995 a R$4.990	De 18 a 24 anos	Capital	São Paulo (SP)	Ensino Superior Completo	4 a 6 dias por semana	Desumano	Cruel	Absurdo	Sim	melhor	humano	eficiente	Não sei	Tenho que refletir sobre	Desfavorável	Favorável	Prejudicial	Benéfica	Muito negativa	Positiva
113	Geral	Masc	18 a 29	Salvador + RM	Concordo	Masculino	De R$1.997 a R$2.994	De 18 a 24 anos	Capital	Bahia (BA)	Ensino Médio Completo	Todos os dias da semana	Abate	Consumo	Valor	Sim	Músculo Animal	Laboratório	Carneos	Sim	Experimenta	Favorável	Favorável	Neutra	Neutra	Positiva	Negativa
114	Geral	Masc	30 a 49	Salvador + RM	Concordo	Masculino	De R$2.995 a R$4.990	De 40 a 49 anos	Capital	Bahia (BA)	Ensino Médio Completo	Todos os dias da semana	nascer	crescer	comer-mos	Não	estranho	doença	morte	Não	e doença com certea	Desfavorável	Muito desfavorável	Muito benéfica	Muito prejudicial	Muito positiva	Muito negativa
115	Geral	Masc	18 a 29	Salvador + RM	Concordo	Masculino	Até R$998	De 25 a 29 anos	Capital	Bahia (BA)	Ensino Médio Completo	1 a 3 dias por semana	Fiscalização	Carne de Boa qualidade	Sobrevivência	Não	Idéia inovadora	Preservação dos Animais	Carne de Qualidade	Sim	Para provar e saber se é como a carne animal tradicional	Favorável	Neutra	Não sei	Não sei	Muito positiva	Positiva
116	Geral	Fem	30 a 49	Salvador + RM	Concordo	Feminino	De R$1.997 a R$2.994	De 30 a 39 anos	Capital	Bahia (BA)	Ensino Superior Incompleto	1 a 3 dias por semana	maus tratos	enriquecimento	tristeza	Não	maus tratos	não confio nesse processo	enriquecimento	Não sei	dificil explicar pois nunca vi e nunca ninguem fez comentários sobre esse tipo de processo	Favorável	Muito desfavorável	Não sei	Não sei	Não sei	Não sei
117	Geral	Fem	18 a 29	Salvador + RM	Concordo	Feminino	Até R$998	De 18 a 24 anos	Capital	Bahia (BA)	Ensino Superior Incompleto	No máximo em um dia por semana	Animais	Bovinos	Tristeza	Sim	Coleta de Celulas	Comércio	Venda	Não sei	Porque não sei	Neutra	Neutra	Neutra	Neutra	Negativa	Negativa
118	Geral	Masc	30 a 49	Salvador + RM	Concordo	Masculino	De R$999 a R$1.996	De 30 a 39 anos	Capital	Bahia (BA)	Ensino Médio Completo	1 a 3 dias por semana	Produção idepedete	Comercial	Industrial	Sim	Sem problemas	Comerciais	Trabalhando	Sim	Sim	Favorável	Neutra	Benéfica	Muito benéfica	Muito positiva	Positiva
119	Geral	Masc	30 a 49	Salvador + RM	Concordo	Masculino	De R$2.995 a R$4.990	De 30 a 39 anos	Capital	Bahia (BA)	Ensino Superior Completo	4 a 6 dias por semana	saudavel	proteina	carne	Sim	estranha	suspeita	difícil confiar	Não	origem não está clara	Neutra	Neutra	Neutra	Neutra	Neutra	Neutra
120	Geral	Masc	30 a 49	Salvador + RM	Concordo	Masculino	De R$4.991 a R$9.980	De 40 a 49 anos	Capital	Bahia (BA)	Ensino Superior Incompleto	Todos os dias da semana	Fazendas	Abates	Açougues	Não	Sem sabor	Quimica	Cara	Não sei	Depende do sabor	Favorável	Muito favorável	Benéfica	Neutra	Muito negativa	Muito positiva
121	Geral	Fem	30 a 49	Salvador + RM	Concordo	Feminino	Mais de R$14.970	De 40 a 49 anos	Capital	Bahia (BA)	Ensino Superior Completo	4 a 6 dias por semana	Consumo	Carnívoro	Abate	Não	FALSE	Ruim	Doenca	Não sei	Parece algo fabricado, faz mal a Saúde	Desfavorável	Desfavorável	Benéfica	Prejudicial	Positiva	Neutra
122	Geral	Masc	50 ou mais	Salvador + RM	Concordo	Masculino	De R$999 a R$1.996	De 50 a 59 anos	Capital	Bahia (BA)	Ensino Médio Completo	1 a 3 dias por semana	Preço	Qualidade	Transporte	Não	Produto químico	Artificial	Sem sabor	Não	Não conheço	Neutra	Neutra	Benéfica	Prejudicial	Neutra	Negativa
123	Geral	Masc	30 a 49	Salvador + RM	Concordo	Masculino	De R$1.997 a R$2.994	De 30 a 39 anos	Região metropolitana	Bahia (BA)	Ensino Médio Completo	1 a 3 dias por semana	Saúde	Igiene	Qualidade	Não	Ñ sei	Nunca vi	Ñ tenho interesse	Não sei	Por que ñ conheço	Muito desfavorável	Favorável	Prejudicial	Prejudicial	Muito positiva	Negativa
124	Geral	Masc	50 ou mais	Salvador + RM	Concordo	Masculino	De R$999 a R$1.996	De 50 a 59 anos	Capital	Bahia (BA)	Ensino Médio Completo	No máximo em um dia por semana	Sacrificio	Sofrimento	Penoso	Não	Inovação	Receio	Será	Não sei	Desconheço o processo	Neutra	Neutra	Prejudicial	Neutra	Muito negativa	Muito positiva
125	Geral	Masc	18 a 29	Salvador + RM	Concordo	Masculino	De R$999 a R$1.996	De 18 a 24 anos	Região metropolitana	Bahia (BA)	Ensino Médio Completo	4 a 6 dias por semana	Quimica nas carnes	Comercio de carnes	Reprodução	Sim	Venda e comercio	quimica	celulas	Não	porque tem essas quimocas	Neutra	Neutra	Prejudicial	Neutra	Neutra	Positiva
126	Geral	Fem	18 a 29	Salvador + RM	Concordo	Feminino	De R$999 a R$1.996	De 18 a 24 anos	Capital	Bahia (BA)	Ensino Médio Completo	4 a 6 dias por semana	Industrialização	Consumo	Demanda	Não	Futuro	Animais	Ciência	Não	Não confio	Muito favorável	Muito favorável	Neutra	Neutra	Muito positiva	Muito positiva
127	Geral	Masc	30 a 49	Salvador + RM	Concordo	Masculino	De R$999 a R$1.996	De 30 a 39 anos	Capital	Bahia (BA)	Ensino Médio Completo	1 a 3 dias por semana	Friboi	Legal	Normal	Sim	Genética	Raça	Produtividade	Sim	É uma carne de melhor qualidade	Neutra	Favorável	Benéfica	Benéfica	Neutra	Positiva
128	Geral	Masc	30 a 49	Salvador + RM	Concordo	Masculino	De R$2.995 a R$4.990	De 30 a 39 anos	Capital	Bahia (BA)	Ensino Médio Completo	Todos os dias da semana	Cruel	Necessario	Utilidade	Não	Cancerígeno	Prejudicial	Perigoso	Não	Porque todos produtos industrializados pelo homem trás resultados maléficos	Neutra	Muito favorável	Muito benéfica	Prejudicial	Negativa	Muito positiva
129	Geral	Fem	30 a 49	Salvador + RM	Concordo	Feminino	De R$999 a R$1.996	De 40 a 49 anos	Região metropolitana	Bahia (BA)	Ensino Médio Completo	1 a 3 dias por semana	Abate dos animais	Corte e embalagem dos produtos	Transporte	Não	Consumidor	Distribuição	Vendas	Sim	É igual as outras	Favorável	Desfavorável	Prejudicial	Benéfica	Negativa	Positiva
130	Geral	Fem	30 a 49	Salvador + RM	Concordo	Feminino	Até R$998	De 40 a 49 anos	Capital	Bahia (BA)	Ensino Superior Completo	No máximo em um dia por semana	Não sei	Ok	Ok	Não	Ok	Ok	Ok	Não	Não sei	Desfavorável	Desfavorável	Neutra	Neutra	Negativa	Neutra
131	Geral	Masc	30 a 49	Salvador + RM	Concordo	Masculino	De R$1.997 a R$2.994	De 30 a 39 anos	Capital	Bahia (BA)	Ensino Médio Completo	1 a 3 dias por semana	Nada	Nenhum	Nada	Não	Nada	Nada	Nada	Sim	Experimentar coisa nova	Neutra	Neutra	Neutra	Neutra	Não sei	Negativa
132	Geral	Fem	50 ou mais	Salvador + RM	Concordo	Feminino	Até R$998	De 50 a 59 anos	Capital	Bahia (BA)	Ensino Médio Completo	1 a 3 dias por semana	Ambiente onde sâo criados	Higienizaçâo	Vacina nos animais	Sim	Local	Material coletado	Higenizaçâo	Não	Por causa das bactérias.	Muito favorável	Muito desfavorável	Muito benéfica	Muito prejudicial	Muito positiva	Muito negativa
133	Geral	Fem	50 ou mais	Salvador + RM	Concordo	Feminino	De R$1.997 a R$2.994	De 50 a 59 anos	Capital	Bahia (BA)	Ensino Médio Completo	1 a 3 dias por semana	Criação	Cuidados	Abate	Não	Artificial	Sabor	Proteínas	Não	Acho estranho	Desfavorável	Favorável	Não sei	Prejudicial	Positiva	Positiva
134	Geral	Fem	30 a 49	Salvador + RM	Concordo	Feminino	De R$4.991 a R$9.980	De 40 a 49 anos	Capital	Bahia (BA)	Ensino Superior Completo	1 a 3 dias por semana	Controle de qualidade	Metodologia de. Consumo	Rigor	Sim	Evolução	Controle	Artificial	Sim	Maior controle na qualidade	Favorável	Favorável	Neutra	Benéfica	Negativa	Positiva
135	Geral	Fem	30 a 49	Salvador + RM	Concordo	Feminino	De R$2.995 a R$4.990	De 40 a 49 anos	Capital	Bahia (BA)	Ensino Superior Incompleto	No máximo em um dia por semana	Cadeia alimentar	Sem comentários	Sem comentários	Não	Produtos alterados	Produtos modificados	Genética alterada	Não	Gosto de coisas mais natural	Desfavorável	Favorável	Neutra	Prejudicial	Negativa	Negativa
136	Geral	Masc	30 a 49	Salvador + RM	Concordo	Masculino	De R$1.997 a R$2.994	De 30 a 39 anos	Capital	Bahia (BA)	Ensino Superior Incompleto	1 a 3 dias por semana	confinado	vacina	espicionado	Sim	gosto ruim	ruim	artificial	Sim	esperimentar	Neutra	Favorável	Neutra	Benéfica	Negativa	Positiva
137	Geral	Masc	50 ou mais	Salvador + RM	Concordo	Masculino	De R$999 a R$1.996	De 50 a 59 anos	Capital	Bahia (BA)	Ensino Médio Completo	1 a 3 dias por semana	Higiene	Criação	Ambiente	Não	Hormônio	Muita drogas	Transporte	Não	Ela deve conter muito homônimo	Neutra	Não sei	Não sei	Não sei	Neutra	Neutra
138	Geral	Fem	30 a 49	Salvador + RM	Concordo	Feminino	Até R$998	De 40 a 49 anos	Capital	Bahia (BA)	Ensino Médio Completo	1 a 3 dias por semana	Trabalho	Consumo	Matança	Não	Condimentos	Conservantes	Nada saudável	Não sei	Porque não sei se é saudável.	Favorável	Neutra	Não sei	Neutra	Não sei	Positiva
139	Geral	Masc	50 ou mais	SP + RM	Concordo	Masculino	Até R$998	De 50 a 59 anos	Capital	São Paulo (SP)	Ensino Superior Completo	4 a 6 dias por semana	Custo elevado	Percurso longo	Consumo baixo	Sim	Artificial	Sem propriedade	Não sustentável	Não	Artificial	Muito favorável	Muito desfavorável	Muito benéfica	Muito prejudicial	Negativa	Muito negativa
140	Geral	Masc	50 ou mais	SP + RM	Concordo	Masculino	De R$2.995 a R$4.990	60 anos ou mais	Região metropolitana	São Paulo (SP)	Ensino Médio Completo	1 a 3 dias por semana	produçao	abate	consumo	Não	inacreditavel	nem imaginava	progresso	Não sei	eu nao sei se ja comi	Favorável	Desfavorável	Neutra	Não sei	Positiva	Negativa
141	Geral	Masc	30 a 49	Salvador + RM	Concordo	Masculino	De R$1.997 a R$2.994	De 40 a 49 anos	Capital	Bahia (BA)	Pós-Graduação – Especialização	Todos os dias da semana	Processo	natural	tradicional	Não	Estranho	Duvidoso	Inseguro	Não	Processo duvidoso	Desfavorável	Favorável	Benéfica	Não sei	Negativa	Positiva
142	Geral	Masc	18 a 29	Salvador + RM	Concordo	Masculino	De R$999 a R$1.996	De 25 a 29 anos	Capital	Bahia (BA)	Ensino Médio Completo	1 a 3 dias por semana	Artifical	Quimica	Contaminaçao	Não	Quimica	Infecçao	Artificial	Não sei	Tipo de alimento artificial	Favorável	Não sei	Benéfica	Não sei	Muito positiva	Não sei
143	Geral	Fem	30 a 49	Salvador + RM	Concordo	Feminino	De R$1.997 a R$2.994	De 40 a 49 anos	Capital	Bahia (BA)	Ensino Superior Completo	1 a 3 dias por semana	Abate	Transporte	Distribuição	Não	Coleta	Multiplicação	Consumo	Não	Não acho legal	Não sei	Não sei	Benéfica	Prejudicial	Não sei	Não sei
144	Geral	Masc	50 ou mais	SP + RM	Concordo	Masculino	Até R$998	60 anos ou mais	Capital	São Paulo (SP)	Ensino Superior Incompleto	1 a 3 dias por semana	Vacuo	Frigorifico	Açougue	Não	Sintetica	Nasa	Sem gosto	Sim	Para experimentar	Neutra	Neutra	Neutra	Neutra	Negativa	Neutra
145	Geral	Fem	30 a 49	Salvador + RM	Concordo	Feminino	De R$999 a R$1.996	De 30 a 39 anos	Capital	Bahia (BA)	Ensino Superior Incompleto	4 a 6 dias por semana	Animal	Transporte	Consumo	Sim	Mudancas	Evolução	Consumo	Não sei	Muitas coisas	Muito favorável	Muito desfavorável	Benéfica	Neutra	Positiva	Neutra
146	Geral	Fem	30 a 49	Salvador + RM	Concordo	Feminino	De R$4.991 a R$9.980	De 40 a 49 anos	Capital	Bahia (BA)	Ensino Superior Incompleto	1 a 3 dias por semana	Logística	Distribuição	Ordem	Não	Assustada	Estranha	Medo	Não	Não entendo a produção	Neutra	Não sei	Neutra	Não sei	Neutra	Não sei
147	Geral	Masc	18 a 29	Salvador + RM	Concordo	Masculino	Até R$998	De 18 a 24 anos	Capital	Bahia (BA)	Ensino Médio Completo	4 a 6 dias por semana	Criação bovina	Açougue	E carnes	Não	Avanço científico	Não sei	Não sei	Não sei	Não conheço	Desfavorável	Não sei	Benéfica	Não sei	Não sei	Não sei
148	Geral	Masc	30 a 49	Salvador + RM	Concordo	Masculino	De R$1.997 a R$2.994	De 30 a 39 anos	Capital	Bahia (BA)	Ensino Médio Completo	Todos os dias da semana	Maldade	Meio ambiente	Crime	Sim	Evolução	Tecnologia	Solução	Não	Porque não faz meu tipo.	Não sei	Favorável	Benéfica	Não sei	Positiva	Positiva
149	Geral	Fem	30 a 49	SP + RM	Concordo	Feminino	De R$2.995 a R$4.990	De 40 a 49 anos	Capital	São Paulo (SP)	Ensino Superior Completo	1 a 3 dias por semana	Criação	Ciclo	Linha de produção	Não	Tecnologia	Produção	Dúvida	Não sei	Não tenho conhecimento do que se trata	Favorável	Não sei	Benéfica	Não sei	Positiva	Não sei
150	Geral	Fem	30 a 49	Salvador + RM	Concordo	Feminino	De R$999 a R$1.996	De 30 a 39 anos	Capital	Bahia (BA)	Ensino Médio Completo	1 a 3 dias por semana	saude	limpeza	sabor	Não	isso e saudavel!	aparencia	n sei se como	Não sei	talvez sim talvez nao procuraria saber mas como funciona esse sistema e se seria saudavel	Neutra	Neutra	Neutra	Neutra	Neutra	Neutra
151	Geral	Fem	18 a 29	Salvador + RM	Concordo	Feminino	Até R$998	De 18 a 24 anos	Capital	Bahia (BA)	Ensino Médio Completo	Todos os dias da semana	Complicado	Dificil	Longo	Não	Estranho	Diferente	Confuso	Não	Não me convenceu	Muito desfavorável	Muito desfavorável	Muito prejudicial	Muito prejudicial	Muito negativa	Muito negativa
152	Geral	Fem	50 ou mais	Salvador + RM	Concordo	Feminino	Mais de R$14.970	De 50 a 59 anos	Capital	Bahia (BA)	Ensino Superior Completo	Todos os dias da semana	Sabor	Saude	Saudável	Sim	Saude	Sabor	Saudável	Sim	Adoro	Muito favorável	Muito favorável	Muito benéfica	Muito benéfica	Muito positiva	Muito positiva
153	Geral	Fem	30 a 49	Salvador + RM	Concordo	Feminino	Mais de R$14.970	De 40 a 49 anos	Capital	Bahia (BA)	Ensino Superior Completo	Todos os dias da semana	Suculenta	Saborosa	Gostosa	Não	Suculentas	Gostosa	Saborosa	Não sei	Complexo	Desfavorável	Neutra	Prejudicial	Neutra	Negativa	Neutra
154	Geral	Masc	50 ou mais	SP + RM	Concordo	Masculino	De R$9.981 a R$14.970	De 50 a 59 anos	Capital	São Paulo (SP)	Ensino Superior Completo	4 a 6 dias por semana	carne	boi	comer	Sim	ciencia	alteração	transgenico	Sim	porque seria uma nova experiencia	Muito desfavorável	Muito favorável	Prejudicial	Muito benéfica	Negativa	Positiva
155	Geral	Fem	18 a 29	Salvador + RM	Concordo	Feminino	De R$1.997 a R$2.994	De 18 a 24 anos	Capital	Bahia (BA)	Ensino Superior Incompleto	Todos os dias da semana	Capitalismo	Exploração	Produção	Sim	Melhoria	Avanço	Desigualdade	Sim	Pra conhecer	Desfavorável	Muito favorável	Prejudicial	Benéfica	Muito negativa	Muito positiva
156	Geral	Fem	30 a 49	Salvador + RM	Concordo	Feminino	De R$1.997 a R$2.994	De 40 a 49 anos	Capital	Bahia (BA)	Ensino Superior Incompleto	1 a 3 dias por semana	Qualidade	Embalagem	Preço	Não	Qualidade	Embalagem	Preço	Não sei	Por ñ conhecer	Favorável	Não sei	Benéfica	Neutra	Positiva	Positiva
157	Geral	Masc	18 a 29	Salvador + RM	Concordo	Masculino	De R$1.997 a R$2.994	De 25 a 29 anos	Capital	Bahia (BA)	Ensino Superior Completo	1 a 3 dias por semana	segurança	qualidade	bom processamento	Não	inovador	arriscado	pioneiro	Não sei	Só visualizando para saber melhor.	Neutra	Não sei	Neutra	Não sei	Não sei	Negativa
158	Geral	Masc	30 a 49	Salvador + RM	Concordo	Masculino	De R$1.997 a R$2.994	De 40 a 49 anos	Capital	Bahia (BA)	Ensino Médio Completo	1 a 3 dias por semana	Caro devido os custo do transporte dos animais	Sistema tornase caro por causa dos deslocamento	Qualidade	Não	Um pouco de receio em consumir esses produto	Ajuda a reduzir o abate de animais	Custo beneficio	Não sei	Prefiro aguardar mais detalhes sobre o produtos	Favorável	Neutra	Neutra	Benéfica	Negativa	Positiva
159	Geral	Masc	30 a 49	Salvador + RM	Concordo	Masculino	De R$9.981 a R$14.970	De 40 a 49 anos	Capital	Bahia (BA)	Ensino Médio Completo	No máximo em um dia por semana	Consumo	Qualidade	Limpeza	Não	Cancer	Qualidade	Consumo	Não	Origem	Favorável	Desfavorável	Benéfica	Prejudicial	Positiva	Negativa
160	Geral	Fem	50 ou mais	SP + RM	Concordo	Feminino	Mais de R$14.970	De 50 a 59 anos	Capital	São Paulo (SP)	Pós-Graduação – Especialização	1 a 3 dias por semana	Economia	Continental	Rural	Sim	Tecnologia	Sintetico	Sabor	Sim	Para provar.	Desfavorável	Favorável	Neutra	Neutra	Muito negativa	Positiva
161	Geral	Masc	50 ou mais	Salvador + RM	Concordo	Masculino	De R$1.997 a R$2.994	De 50 a 59 anos	Capital	Bahia (BA)	Ensino Médio Completo	1 a 3 dias por semana	curiosidade	inovação	visão	Não	risco	novidade	crescimento	Não	Não tem uma razão específica.	Não sei	Neutra	Não sei	Neutra	Não sei	Não sei
162	Geral	Fem	50 ou mais	Salvador + RM	Concordo	Feminino	De R$2.995 a R$4.990	60 anos ou mais	Capital	Bahia (BA)	Ensino Superior Completo	Não consumo carne, sou vegetariano(a)	assassinato,	desumanidade,	desperdício,	Não	Estranho	Esquisito	Desnecessário	Não	não acho necessário	Desfavorável	Desfavorável	Neutra	Neutra	Neutra	Neutra
163	Geral	Fem	30 a 49	Salvador + RM	Concordo	Feminino	De R$1.997 a R$2.994	De 30 a 39 anos	Capital	Bahia (BA)	Ensino Médio Completo	Todos os dias da semana	Longo	Seguro	Útil	Não	Estranho	Duvidoso	Preocupante	Não sei	Tenho dúvida se é saudável	Desfavorável	Não sei	Prejudicial	Não sei	Negativa	Positiva
164	Geral	Fem	30 a 49	SP + RM	Concordo	Feminino	De R$1.997 a R$2.994	De 30 a 39 anos	Capital	São Paulo (SP)	Ensino Médio Completo	4 a 6 dias por semana	Do	Matratos	Ciclo	Não	Cuidado	Saude	Vida	Sim	Sim pq não pois não deixa de ser carne	Neutra	Neutra	Neutra	Neutra	Negativa	Negativa
165	Geral	Masc	18 a 29	Salvador + RM	Concordo	Masculino	Até R$998	De 18 a 24 anos	Região metropolitana	Bahia (BA)	Ensino Médio Completo	1 a 3 dias por semana	BRUTAL	Consentimento	Realidade	Não	Novidade	Consumo	Consiente	Sim	Não agrediria tanto os animais	Muito desfavorável	Muito favorável	Neutra	Benéfica	Muito negativa	Muito positiva
166	Geral	Masc	30 a 49	SP + RM	Concordo	Masculino	De R$999 a R$1.996	De 40 a 49 anos	Capital	São Paulo (SP)	Ensino Médio Completo	1 a 3 dias por semana	abate	engorda	alimentando	Não	produção	biologica	animais	Sim	porque produz o alimento de forma que possa ser as pessoas alimentadas.	Muito favorável	Favorável	Benéfica	Neutra	Positiva	Positiva
167	Geral	Fem	30 a 49	Salvador + RM	Concordo	Feminino	De R$999 a R$1.996	De 40 a 49 anos	Capital	Bahia (BA)	Ensino Médio Completo	No máximo em um dia por semana	Agricultor	Comerciante	Consumidor	Não	Coleta de células	Inseminação	Consumidor	Não	Não conheço	Não sei	Não sei	Não sei	Não sei	Neutra	Não sei
168	Geral	Masc	50 ou mais	SP + RM	Concordo	Masculino	De R$2.995 a R$4.990	De 50 a 59 anos	Região metropolitana	São Paulo (SP)	Ensino Médio Completo	Todos os dias da semana	friboi/	higiene	qualidade	Não	vitaminas	saúde	qualidade	Não sei	devemos saber donde vem,qual processo.	Favorável	Desfavorável	Benéfica	Neutra	Positiva	Neutra
169	Geral	Fem	30 a 49	Salvador + RM	Concordo	Feminino	Até R$998	De 30 a 39 anos	Capital	Bahia (BA)	Ensino Médio Completo	1 a 3 dias por semana	Saúde	Organização	Responsabilidade	Sim	Saúde	Humanidade	Ética	Sim	Não seria prejudicial a saúde humana	Neutra	Neutra	Neutra	Neutra	Neutra	Neutra
170	Geral	Masc	18 a 29	Salvador + RM	Concordo	Masculino	De R$1.997 a R$2.994	De 18 a 24 anos	Capital	Bahia (BA)	Ensino Superior Completo	4 a 6 dias por semana	Bom	Bom	Bom	Não	Nao	Nao	Não	Não sei	Nao sei	Não sei	Não sei	Não sei	Não sei	Não sei	Não sei
171	Geral	Masc	50 ou mais	SP + RM	Concordo	Masculino	De R$4.991 a R$9.980	De 50 a 59 anos	Capital	São Paulo (SP)	Ensino Superior Completo	Todos os dias da semana	complexos	muitos processos	tempo	Não	processo mais simples	tem credibilidade	higiene	Não sei	não tenho informações	Favorável	Favorável	Benéfica	Não sei	Positiva	Não sei
172	Geral	Fem	30 a 49	Salvador + RM	Concordo	Feminino	De R$999 a R$1.996	De 40 a 49 anos	Capital	Bahia (BA)	Ensino Médio Completo	4 a 6 dias por semana	Em para de comer carne	Tristeza	Mas é essencial a saude	Não	Uma boa ideia que não prejudique nossa saúde	Uma bela ideia	Será feitos com todos os animais?	Não sei	Não consumo o que não conheco	Muito desfavorável	Favorável	Não sei	Não sei	Positiva	Positiva
173	Geral	Masc	18 a 29	Salvador + RM	Concordo	Masculino	Até R$998	De 25 a 29 anos	Capital	Bahia (BA)	Ensino Superior Incompleto	Todos os dias da semana	Pernil	Coxa	Producao	Não	Contaminações	Tecnologia	Loucura	Não	Medo de ser carne contaminada	Muito desfavorável	Desfavorável	Muito prejudicial	Prejudicial	Muito negativa	Negativa
174	Geral	Masc	50 ou mais	SP + RM	Concordo	Masculino	De R$2.995 a R$4.990	60 anos ou mais	Região metropolitana	São Paulo (SP)	Ensino Superior Incompleto	1 a 3 dias por semana	NAO SEI	RUIM	DEPLORAVEL	Não	RUIM GOSTEI	DETESTAVEL	NAO	Não	NAO	Muito desfavorável	Muito desfavorável	Muito prejudicial	Muito prejudicial	Neutra	Muito negativa
175	Geral	Masc	30 a 49	Salvador + RM	Concordo	Masculino	De R$999 a R$1.996	De 30 a 39 anos	Capital	Bahia (BA)	Ensino Fundamental Incompleto	1 a 3 dias por semana	Carnes frescas	transporte mais eficiente	cortes mais preciso	Não	Carnes não saldaves	muito remédio	risco de pegar uma doença	Não	Muitos remédios	Desfavorável	Desfavorável	Neutra	Prejudicial	Neutra	Negativa
176	Geral	Fem	50 ou mais	SP + RM	Concordo	Feminino	De R$2.995 a R$4.990	De 50 a 59 anos	Capital	São Paulo (SP)	Ensino Médio Completo	1 a 3 dias por semana	Lucro	Desigualdade	Ambiçao	Não	Desconhecimento	Repulsa	Negativa	Não sei	Por nao conhecer	Não sei	Não sei	Não sei	Não sei	Não sei	Não sei
177	Geral	Fem	50 ou mais	SP + RM	Concordo	Feminino	De R$1.997 a R$2.994	De 50 a 59 anos	Capital	São Paulo (SP)	Ensino Médio Incompleto	1 a 3 dias por semana	comercio	produçao	venda	Não	nada	nada	nada	Não sei	nao conheço	Neutra	Favorável	Neutra	Benéfica	Não sei	Positiva
178	Geral	Masc	30 a 49	Salvador + RM	Concordo	Masculino	Até R$998	De 30 a 39 anos	Capital	Bahia (BA)	Ensino Médio Completo	No máximo em um dia por semana	Qualidade	Bom	Otiomo	Sim	Boa	Ruim	Media	Sim	Pode ter uma ótima qualidade	Muito favorável	Neutra	Neutra	Neutra	Neutra	Positiva
179	Geral	Fem	30 a 49	Salvador + RM	Concordo	Feminino	De R$4.991 a R$9.980	De 30 a 39 anos	Capital	Bahia (BA)	Ensino Médio Completo	Todos os dias da semana	qualidade	gosto	sabor	Sim	qualidade	sabor	gosto	Sim	deve ser bom	Muito favorável	Favorável	Benéfica	Muito benéfica	Positiva	Muito positiva
180	Geral	Fem	18 a 29	Salvador + RM	Concordo	Feminino	De R$2.995 a R$4.990	De 25 a 29 anos	Região metropolitana	Bahia (BA)	Ensino Médio Completo	1 a 3 dias por semana	Bisteca	Linguiça	Bacon	Não	Nada	Nada	Nada	Não sei	Nao sei o porquê	Desfavorável	Muito favorável	Muito benéfica	Muito benéfica	Muito positiva	Muito positiva
181	Geral	Fem	50 ou mais	SP + RM	Concordo	Feminino	De R$999 a R$1.996	De 50 a 59 anos	Região metropolitana	São Paulo (SP)	Ensino Médio Completo	1 a 3 dias por semana	Nao imagino assim	Imagino industrializada por transformacao	Parece carne animal mas nao e	Sim	Em nada	Em nada	Em nada	Sim	Por ser ums transformacao sem abate	Favorável	Favorável	Não sei	Benéfica	Negativa	Positiva
182	Geral	Fem	50 ou mais	SP + RM	Concordo	Feminino	De R$9.981 a R$14.970	De 50 a 59 anos	Capital	São Paulo (SP)	Ensino Superior Completo	Todos os dias da semana	Trabalhoso	Retrogrado	Antigo	Sim	moderno	alternativo	Necessario	Sim	Pq sera etico, não judia dos animais	Desfavorável	Muito favorável	Benéfica	Neutra	Muito negativa	Muito positiva
183	Geral	Fem	50 ou mais	SP + RM	Concordo	Feminino	De R$2.995 a R$4.990	60 anos ou mais	Capital	São Paulo (SP)	Ensino Médio Incompleto	4 a 6 dias por semana	bom	limpo	saudavel	Não	limpo	saudavel	diferente	Não sei	não sei.dizer	Não sei	Não sei	Não sei	Não sei	Não sei	Não sei
184	Geral	Fem	50 ou mais	SP + RM	Concordo	Feminino	De R$4.991 a R$9.980	60 anos ou mais	Capital	São Paulo (SP)	Ensino Superior Incompleto	No máximo em um dia por semana	tecnologia	atualidade	realidade	Não	absurdo	futuro	tecnologia	Não	nao gostei	Favorável	Não sei	Benéfica	Não sei	Positiva	Não sei
185	Geral	Fem	30 a 49	Salvador + RM	Concordo	Feminino	De R$999 a R$1.996	De 30 a 39 anos	Capital	Bahia (BA)	Ensino Médio Completo	4 a 6 dias por semana	Transporte	Manuseamento	Saúde	Não	Sacrifício	Pessimo	Nada saudável	Não	Nada natural	Desfavorável	Muito desfavorável	Benéfica	Muito prejudicial	Positiva	Muito negativa
186	Geral	Masc	30 a 49	SP + RM	Concordo	Masculino	De R$2.995 a R$4.990	De 40 a 49 anos	Capital	São Paulo (SP)	Pós-Graduação – Especialização	1 a 3 dias por semana	CUSTO	LOGISTICA	SAUDE	Não	FICÇÃO	CUSTO	FUTURO	Não sei	NÃO CONHEÇO	Favorável	Favorável	Prejudicial	Neutra	Muito negativa	Neutra
187	Geral	Masc	30 a 49	SP + RM	Concordo	Masculino	De R$4.991 a R$9.980	De 40 a 49 anos	Capital	São Paulo (SP)	Ensino Médio Completo	4 a 6 dias por semana	Músculos	Acwm	Contra file	Sim	Muito	Otimo	Execelentr	Sim	Otima	Favorável	Favorável	Benéfica	Neutra	Positiva	Positiva
188	Geral	Fem	18 a 29	Salvador + RM	Concordo	Feminino	De R$4.991 a R$9.980	De 25 a 29 anos	Capital	Bahia (BA)	Ensino Superior Completo	4 a 6 dias por semana	São bons	Não sei	Não sei	Sim	Soa bons	Não sei	Não sei	Sim	Experimentaram	Favorável	Muito favorável	Benéfica	Muito benéfica	Positiva	Muito positiva
189	Geral	Fem	18 a 29	Salvador + RM	Concordo	Feminino	Até R$998	De 25 a 29 anos	Região metropolitana	Bahia (BA)	Ensino Médio Completo	1 a 3 dias por semana	Bom	TrAnquilo	Estável	Não	Não gostei	Terrível	Medo	Não	Talvez possa prejudicar	Neutra	Neutra	Neutra	Neutra	Neutra	Neutra
190	Geral	Fem	50 ou mais	SP + RM	Concordo	Feminino	De R$999 a R$1.996	De 50 a 59 anos	Capital	São Paulo (SP)	Ensino Médio Incompleto	1 a 3 dias por semana	Ultrapassado	Pouco higienico	Não confiavel	Não	Moderno	Mais confiável	Com melhorias	Sim	Porque me parece difi il de ter contaminação	Neutra	Favorável	Prejudicial	Benéfica	Negativa	Muito positiva
191	Geral	Masc	30 a 49	SP + RM	Concordo	Masculino	De R$2.995 a R$4.990	De 30 a 39 anos	Capital	São Paulo (SP)	Ensino Médio Completo	No máximo em um dia por semana	Exagero	Vegetariano	Falta de respeito	Não	Jamais	Não conheço	Insatisfeito	Não sei	Falta de confiança	Neutra	Desfavorável	Prejudicial	Não sei	Negativa	Muito positiva
192	Geral	Masc	30 a 49	SP + RM	Concordo	Masculino	De R$2.995 a R$4.990	De 30 a 39 anos	Região metropolitana	São Paulo (SP)	Ensino Superior Completo	1 a 3 dias por semana	Correto	Simples	Eficaz	Não	Humano	Simples	Demorado	Sim	Para experimentar	Muito favorável	Muito favorável	Benéfica	Não sei	Neutra	Muito positiva
193	Geral	Fem	30 a 49	Salvador + RM	Concordo	Feminino	De R$2.995 a R$4.990	De 30 a 39 anos	Região metropolitana	Bahia (BA)	Ensino Superior Completo	1 a 3 dias por semana	Animal	Frigorífico	Vitaminas	Sim	Tecnologia	Rapidez	Comodidade	Não sei	Pra mim é Novo	Muito favorável	Favorável	Muito benéfica	Benéfica	Positiva	Positiva
194	Geral	Masc	30 a 49	SP + RM	Concordo	Masculino	De R$999 a R$1.996	De 40 a 49 anos	Capital	São Paulo (SP)	Ensino Médio Completo	1 a 3 dias por semana	transporte	qualidade	confianca	Não	tecnologia	facilidade	preco	Sim	pela tecnologia	Neutra	Desfavorável	Benéfica	Não sei	Muito negativa	Muito positiva
195	Geral	Masc	30 a 49	SP + RM	Concordo	Masculino	De R$2.995 a R$4.990	De 40 a 49 anos	Capital	São Paulo (SP)	Ensino Superior Incompleto	4 a 6 dias por semana	Criação	Abatimento	Distribuição	Sim	Carne modificada geneticamente	Artificial	Sintética	Não sei	Não sei qual artifício foi usado	Neutra	Neutra	Benéfica	Benéfica	Negativa	Neutra
196	Geral	Masc	30 a 49	SP + RM	Concordo	Masculino	De R$4.991 a R$9.980	De 40 a 49 anos	Capital	São Paulo (SP)	Pós-Graduação – Especialização	1 a 3 dias por semana	Violência	Necessário	Produção	Sim	Dúvida	Futuro	Insegurança	Não sei	Precisaria entender como funciona.	Neutra	Não sei	Não sei	Não sei	Positiva	Positiva
197	Geral	Masc	30 a 49	SP + RM	Concordo	Masculino	De R$4.991 a R$9.980	De 30 a 39 anos	Capital	São Paulo (SP)	Ensino Superior Completo	Todos os dias da semana	Reprodução	Abate	Comercialização	Sim	Menos abate	Menos sofrimento ao animal	Menor reprodução em massa	Sim	Contribuirá para diminuir a morte de animais	Desfavorável	Desfavorável	Neutra	Benéfica	Muito negativa	Positiva
198	Geral	Fem	30 a 49	Salvador + RM	Concordo	Feminino	De R$999 a R$1.996	De 30 a 39 anos	Região metropolitana	Bahia (BA)	Ensino Superior Completo	1 a 3 dias por semana	Qualidade da carne	Se foi liberado pela Vigilancia sanitaria	Refrigeracao	Sim	Laboratorio	Genetica	Modificacoes celulares causadorea de doencas	Sim	Se estive dentro dos padroes de qualidade da anvisa	Muito favorável	Muito favorável	Benéfica	Não sei	Muito negativa	Positiva
199	Geral	Fem	50 ou mais	SP + RM	Concordo	Feminino	De R$999 a R$1.996	De 50 a 59 anos	Capital	São Paulo (SP)	Ensino Fundamental Completo	No máximo em um dia por semana	Uma grande indústria até chegar em casa	Um grande faturamento	Acho muito bom	Não	Não gosto	Não gosto	Nem sei o que é isso	Não	Nada a ver	Neutra	Neutra	Neutra	Prejudicial	Neutra	Neutra
200	Geral	Fem	30 a 49	Salvador + RM	Concordo	Feminino	De R$999 a R$1.996	De 30 a 39 anos	Capital	Bahia (BA)	Ensino Médio Completo	4 a 6 dias por semana	qualidade	gosto	sabor	Sim	qualidade	sabor	gosto	Sim	deve muito bom	Favorável	Muito favorável	Muito benéfica	Muito benéfica	Muito positiva	Positiva
201	Geral	Masc	30 a 49	SP + RM	Concordo	Masculino	De R$1.997 a R$2.994	De 30 a 39 anos	Capital	São Paulo (SP)	Ensino Médio Completo	Todos os dias da semana	Não sei	Não sei	Não sei	Sim	Não precisa sacrificar os animais	Sempre vai ter carne	Tecnologia e ciências ajudando	Sim	Poupar a vida animal	Não sei	Favorável	Benéfica	Não sei	Negativa	Muito positiva
202	Geral	Masc	18 a 29	SP + RM	Concordo	Masculino	Até R$998	De 25 a 29 anos	Região metropolitana	São Paulo (SP)	Ensino Fundamental Incompleto	Todos os dias da semana	Carne	Legumes	Arroz	Sim	Frango	Carne	Legumes	Sim	Carne	Muito desfavorável	Muito favorável	Benéfica	Muito prejudicial	Muito negativa	Positiva
203	Geral	Fem	50 ou mais	SP + RM	Concordo	Feminino	De R$1.997 a R$2.994	De 50 a 59 anos	Capital	São Paulo (SP)	Ensino Médio Completo	1 a 3 dias por semana	reproduçao	venda	consumidor	Sim	saudavel	sem doença	mais produçao	Não	porqu nao sei como fucionna	Favorável	Desfavorável	Benéfica	Neutra	Positiva	Negativa
204	Geral	Fem	18 a 29	Salvador + RM	Concordo	Feminino	De R$999 a R$1.996	De 25 a 29 anos	Região metropolitana	Bahia (BA)	Ensino Médio Completo	1 a 3 dias por semana	Produção	Mercado	Consumo	Não	Experiência	saúde	Hormônio	Não	Pq acho que faz mal a saude	Neutra	Não sei	Neutra	Prejudicial	Neutra	Negativa
205	Geral	Fem	50 ou mais	SP + RM	Concordo	Feminino	De R$999 a R$1.996	De 50 a 59 anos	Capital	São Paulo (SP)	Ensino Médio Completo	4 a 6 dias por semana	Conservação	Industrialização	Segurança	Não	Insegurança	Valor	Risco	Não sei	Gostaria de conhecimento depois tentar comer	Neutra	Não sei	Benéfica	Neutra	Neutra	Positiva
206	Geral	Fem	50 ou mais	SP + RM	Concordo	Feminino	De R$9.981 a R$14.970	De 50 a 59 anos	Capital	São Paulo (SP)	Ensino Superior Completo	Todos os dias da semana	procedimento	consumo	produção	Não	artificial	carne sintetica	ameaça	Não	Não tenho mais detalhes sobre este produto	Muito desfavorável	Favorável	Muito prejudicial	Benéfica	Negativa	Muito positiva
207	Geral	Fem	18 a 29	Salvador + RM	Concordo	Feminino	De R$999 a R$1.996	De 25 a 29 anos	Região metropolitana	Bahia (BA)	Ensino Médio Completo	No máximo em um dia por semana	Cuidados	Carne fresca	Higiene	Sim	Bom	Legal	Testa pra ver	Não	Não sei se e bom	Desfavorável	Desfavorável	Prejudicial	Prejudicial	Positiva	Negativa
208	Geral	Masc	30 a 49	SP + RM	Concordo	Masculino	De R$1.997 a R$2.994	De 30 a 39 anos	Capital	São Paulo (SP)	Ensino Médio Completo	4 a 6 dias por semana	Crescimento da indústria de carne	Muita matança de animal	Reprodução de ração para os animais	Sim	Carne manipulada	Carne artificial	Estranho	Não	Acho artificial	Desfavorável	Favorável	Neutra	Neutra	Muito negativa	Positiva
209	Geral	Fem	30 a 49	Salvador + RM	Concordo	Feminino	De R$1.997 a R$2.994	De 40 a 49 anos	Capital	Bahia (BA)	Ensino Médio Completo	No máximo em um dia por semana	Criação	Alimentação	Economia	Sim	Artificial	Prejudicial	Cara	Não	Porque ao que parece seria mais prejudicial à saude	Favorável	Não sei	Neutra	Prejudicial	Negativa	Neutra
210	Geral	Masc	30 a 49	SP + RM	Concordo	Masculino	De R$999 a R$1.996	De 30 a 39 anos	Capital	São Paulo (SP)	Ensino Superior Completo	Todos os dias da semana	Açougue	Cortes	Churrasco	Sim	Carne personalizada	Carne mais forte	Carne com menos riscos	Não sei	Tenho dúvidas quanto ao gosto	Favorável	Favorável	Benéfica	Benéfica	Positiva	Positiva
211	Geral	Fem	50 ou mais	SP + RM	Concordo	Feminino	De R$2.995 a R$4.990	De 50 a 59 anos	Capital	São Paulo (SP)	Ensino Superior Incompleto	1 a 3 dias por semana	reprodução	linhagem	abate	Sim	nads	nada	na dda	Não sei	nao sei	Muito favorável	Favorável	Benéfica	Neutra	Positiva	Muito positiva
212	Geral	Masc	30 a 49	SP + RM	Concordo	Masculino	Até R$998	De 30 a 39 anos	Região metropolitana	São Paulo (SP)	Pós-Graduação – Especialização	Não consumo carne, sou vegetariano(a)	Violência com os animais	Estresse aos animais	Degradação do meio ambiente	Sim	Estresse aos animais	Exploração	Problema não resolvido	Não	Porquê os animais ainda precisariam ser mantidos em cativeiros e a exploração animal continuaria.	Muito desfavorável	Não sei	Muito prejudicial	Muito prejudicial	Muito negativa	Muito negativa
213	Geral	Fem	30 a 49	SP + RM	Concordo	Feminino	De R$2.995 a R$4.990	De 30 a 39 anos	Capital	São Paulo (SP)	Ensino Médio Completo	1 a 3 dias por semana	Nao sei	nao sei	nao sei	Não	Interesse	interessante	legal	Sim	Parece uma boa	Neutra	Neutra	Neutra	Neutra	Neutra	Neutra
214	Geral	Fem	30 a 49	Salvador + RM	Concordo	Feminino	De R$999 a R$1.996	De 30 a 39 anos	Região metropolitana	Bahia (BA)	Ensino Médio Completo	1 a 3 dias por semana	Boa alimentação do animal	Processo pra carne chegar no consumo	Transporte	Não	Química	Remedio	Doença a vista	Não sei	Pode conte muitos remédios em exerço	Neutra	Neutra	Neutra	Prejudicial	Neutra	Negativa
215	Geral	Fem	18 a 29	Salvador + RM	Concordo	Feminino	De R$1.997 a R$2.994	De 25 a 29 anos	Capital	Bahia (BA)	Ensino Superior Completo	1 a 3 dias por semana	Comum	Trâmite normal	Não sei	Sim	Estranho	Suspeito	Nada interessantw	Não sei	Processo estranho, nunca se sabe ps riscos que correriamos ao consumir essas carnes	Neutra	Neutra	Neutra	Neutra	Neutra	Neutra
216	Geral	Fem	18 a 29	Salvador + RM	Concordo	Feminino	De R$1.997 a R$2.994	De 25 a 29 anos	Capital	Bahia (BA)	Ensino Médio Completo	Todos os dias da semana	sobrevivencia	costumes	tristeza	Não	duvidoso	não confiavel	FALSE	Não	canceriano	Neutra	Neutra	Muito prejudicial	Neutra	Muito positiva	Neutra
217	Geral	Fem	50 ou mais	Salvador + RM	Concordo	Feminino	De R$2.995 a R$4.990	De 50 a 59 anos	Capital	Bahia (BA)	Ensino Médio Completo	Todos os dias da semana	qualidade	sabor	gosto	Sim	qualidade	gosto	sim	Sim	deve ser bom	Favorável	Muito favorável	Muito benéfica	Benéfica	Positiva	Muito positiva
218	Geral	Fem	30 a 49	Salvador + RM	Concordo	Feminino	Até R$998	De 30 a 39 anos	Capital	Bahia (BA)	Ensino Médio Completo	No máximo em um dia por semana	Nada	Nada	Nenhuma	Não	Boi	Fresca	Corte	Não	Virtual	Não sei	Não sei	Não sei	Não sei	Não sei	Não sei
219	Geral	Masc	30 a 49	Salvador + RM	Concordo	Masculino	De R$9.981 a R$14.970	De 30 a 39 anos	Capital	Bahia (BA)	Ensino Superior Completo	4 a 6 dias por semana	cruel	complexo	violento	Não	sustentável	moderno	humano	Não sei	não conhecia	Muito favorável	Muito favorável	Benéfica	Benéfica	Muito positiva	Muito positiva
220	Geral	Masc	50 ou mais	SP + RM	Concordo	Masculino	De R$9.981 a R$14.970	De 50 a 59 anos	Capital	São Paulo (SP)	Ensino Superior Completo	4 a 6 dias por semana	organização	higiene	segurança	Sim	inovação	segurança	qualidade	Sim	e mais nutritiva	Favorável	Favorável	Benéfica	Benéfica	Positiva	Positiva
221	Geral	Fem	30 a 49	Salvador + RM	Concordo	Feminino	De R$4.991 a R$9.980	De 40 a 49 anos	Capital	Bahia (BA)	Ensino Médio Completo	1 a 3 dias por semana	veganismo	salvem os animais	comam menos carne	Não	estao me matando aos poucos	vou acabar tendo cancer	morri	Não sei	não entendo	Desfavorável	Favorável	Não sei	Neutra	Muito negativa	Não sei
222	Geral	Masc	30 a 49	SP + RM	Concordo	Masculino	De R$1.997 a R$2.994	De 30 a 39 anos	Região metropolitana	São Paulo (SP)	Ensino Superior Completo	4 a 6 dias por semana	Agro	Agrônomo indústria	Comércio	Sim	Inovação	Meio ambiente	Zica	Não sei	Nunca comi tinha que experimentar	Favorável	Favorável	Benéfica	Neutra	Negativa	Positiva
223	Geral	Masc	50 ou mais	Salvador + RM	Concordo	Masculino	De R$4.991 a R$9.980	60 anos ou mais	Capital	Bahia (BA)	Ensino Médio Completo	Todos os dias da semana	qualidade	gosto	sabor	Sim	qualidade	gosto	aroma	Sim	deve muito bom	Muito favorável	Favorável	Benéfica	Muito benéfica	Muito positiva	Positiva
224	Geral	Masc	50 ou mais	SP + RM	Concordo	Masculino	Mais de R$14.970	De 50 a 59 anos	Capital	São Paulo (SP)	Ensino Superior Incompleto	Todos os dias da semana	longo	complexo	indispensável para saúde	Sim	simplificado	proteíco	complexo	Sim	Simplifica o processo e agride menos o meio ambiente	Desfavorável	Favorável	Benéfica	Benéfica	Neutra	Positiva
225	Geral	Masc	30 a 49	SP + RM	Concordo	Masculino	De R$1.997 a R$2.994	De 40 a 49 anos	Região metropolitana	São Paulo (SP)	Ensino Médio Completo	1 a 3 dias por semana	está diminuindo	eficiência	econômica	Sim	mais eficiência	consciencia	saudavel	Sim	há uma primeira vez pra tudo	Favorável	Favorável	Benéfica	Benéfica	Neutra	Neutra
226	Geral	Fem	18 a 29	Salvador + RM	Concordo	Feminino	De R$2.995 a R$4.990	De 25 a 29 anos	Capital	Bahia (BA)	Ensino Médio Completo	Todos os dias da semana	qualidade	textura	gosto	Sim	qualidade	producao	gosto	Sim	deve ser bom	Muito favorável	Favorável	Benéfica	Muito benéfica	Muito positiva	Positiva
227	Geral	Fem	18 a 29	Salvador + RM	Concordo	Feminino	De R$4.991 a R$9.980	De 25 a 29 anos	Capital	Bahia (BA)	Ensino Médio Completo	Todos os dias da semana	Triste	Desumano	Cruel	Sim	Felicidade	Amor	Carinho	Sim	Porque teria o gosto de carne e nenhum animal sofreria para isso	Não sei	Muito favorável	Muito benéfica	Muito benéfica	Muito positiva	Muito positiva
228	Geral	Masc	30 a 49	SP + RM	Concordo	Masculino	De R$4.991 a R$9.980	De 30 a 39 anos	Capital	São Paulo (SP)	Ensino Superior Completo	Todos os dias da semana	Linha de produção	Sistema de preparo	Aumentar eficiência	Sim	Inovação	Requer estudos	Ciclo mais rápido	Não sei	Quais os riscos?	Muito desfavorável	Favorável	Benéfica	Não sei	Negativa	Positiva
229	Geral	Fem	30 a 49	Salvador + RM	Concordo	Feminino	Não tenho salário	De 30 a 39 anos	Capital	Bahia (BA)	Ensino Médio Completo	1 a 3 dias por semana	processo	etapas	organização	Não	nada	nada	nada	Não sei	não conheço esse tipo de carne	Não sei	Neutra	Benéfica	Neutra	Neutra	Neutra
230	Geral	Fem	18 a 29	Salvador + RM	Concordo	Feminino	De R$4.991 a R$9.980	De 25 a 29 anos	Capital	Bahia (BA)	Ensino Superior Incompleto	Todos os dias da semana	Abate	Produção	Sistema	Não	Reprodução	Distribuição	Consumidor	Não sei	Complicado	Neutra	Neutra	Neutra	Neutra	Neutra	Neutra
231	Geral	Masc	30 a 49	SP + RM	Concordo	Masculino	De R$9.981 a R$14.970	De 30 a 39 anos	Capital	São Paulo (SP)	Ensino Médio Completo	Todos os dias da semana	criaçao	cuidados	venda	Sim	articial	carne de soja	carne artificial	Não	não é natural	Muito favorável	Desfavorável	Muito benéfica	Prejudicial	Muito positiva	Muito negativa
232	Geral	Fem	18 a 29	Salvador + RM	Concordo	Feminino	De R$1.997 a R$2.994	De 25 a 29 anos	Capital	Bahia (BA)	Ensino Superior Incompleto	1 a 3 dias por semana	Capitalismo	Sociedade	Privado	Não	Ciência	Industria	Monopólio	Não	Criação científica	Neutra	Neutra	Prejudicial	Prejudicial	Negativa	Negativa
233	Geral	Masc	30 a 49	Salvador + RM	Concordo	Masculino	De R$4.991 a R$9.980	De 30 a 39 anos	Capital	Bahia (BA)	Ensino Superior Completo	4 a 6 dias por semana	matança	fome	carnívoro	Sim	plastico	sem gosto	involução	Não sei	artificial	Muito desfavorável	Neutra	Neutra	Não sei	Muito negativa	Positiva
234	Geral	Masc	30 a 49	SP + RM	Concordo	Masculino	De R$999 a R$1.996	De 40 a 49 anos	Região metropolitana	São Paulo (SP)	Ensino Superior Completo	1 a 3 dias por semana	Comércio	Açougue	Carne	Não	Experiência	Artificial	Cientista	Não	Não confio	Desfavorável	Favorável	Neutra	Não sei	Neutra	Positiva
235	Geral	Fem	30 a 49	Salvador + RM	Concordo	Feminino	De R$999 a R$1.996	De 30 a 39 anos	Capital	Bahia (BA)	Ensino Superior Completo	No máximo em um dia por semana	Não boa pra saúde	Muita quimica	Sem qualidade	Não	Mal pra saúde	Prejudicial	Sem sabor	Não	Não sou fã de carne	Muito desfavorável	Desfavorável	Muito prejudicial	Neutra	Neutra	Positiva
236	Geral	Masc	30 a 49	SP + RM	Concordo	Masculino	De R$999 a R$1.996	De 40 a 49 anos	Região metropolitana	São Paulo (SP)	Ensino Superior Completo	Todos os dias da semana	Gado	Frigorífico	Açougue	Não	Laboratório	Genética	Experiência	Não sei	Falta de conhecimento	Neutra	Neutra	Neutra	Neutra	Neutra	Neutra
237	Geral	Masc	30 a 49	SP + RM	Concordo	Masculino	De R$1.997 a R$2.994	De 40 a 49 anos	Capital	São Paulo (SP)	Ensino Médio Completo	1 a 3 dias por semana	Abate	Comercio	Consumo	Não	Distribuição	Consumo	Familias	Não sei	Preciso de mais informações	Neutra	Neutra	Não sei	Neutra	Negativa	Neutra
238	Geral	Masc	18 a 29	Salvador + RM	Concordo	Masculino	De R$1.997 a R$2.994	De 25 a 29 anos	Capital	Bahia (BA)	Ensino Superior Incompleto	Todos os dias da semana	Churrasco	Qualidade	Variedade	Não	Novidade	Insegurança	Inovação	Não sei	Não conheço	Favorável	Não sei	Benéfica	Não sei	Neutra	Muito negativa
239	Geral	Masc	30 a 49	SP + RM	Concordo	Masculino	Mais de R$14.970	De 40 a 49 anos	Capital	São Paulo (SP)	Pós-Graduação – Mestrado	1 a 3 dias por semana	MATADOURO	FAZENDA	AÇOUGUE	Não	SINTÉTICA	SEM SABOR	LABORATÓRIO	Não sei	Nunca ouvi falar, gostaria de vê-la primeiro	Muito desfavorável	Não sei	Muito prejudicial	Não sei	Muito negativa	Não sei
240	Geral	Masc	18 a 29	SP + RM	Concordo	Masculino	De R$999 a R$1.996	De 18 a 24 anos	Região metropolitana	São Paulo (SP)	Ensino Médio Completo	1 a 3 dias por semana	Animal	Transporte	Consumidor	Não	Coleta	Celulas	Consumidor	Não sei	N confiável pra mim	Favorável	Favorável	Prejudicial	Neutra	Positiva	Positiva
241	Geral	Masc	50 ou mais	SP + RM	Concordo	Masculino	De R$4.991 a R$9.980	60 anos ou mais	Capital	São Paulo (SP)	Ensino Médio Completo	4 a 6 dias por semana	Trabalho	Logistica	Dinheiro	Sim	Tecnologia	Inovação	Desconfiança	Sim	PARECE NORMAL	Muito favorável	Muito favorável	Muito benéfica	Benéfica	Muito positiva	Muito positiva
242	Geral	Fem	30 a 49	SP + RM	Concordo	Feminino	Não tenho salário	De 30 a 39 anos	Capital	São Paulo (SP)	Ensino Superior Completo	4 a 6 dias por semana	Organização	consumo	Lucro	Não	diferente	estranho	inovador	Não sei	Por ser diferente.	Neutra	Não sei	Neutra	Benéfica	Neutra	Não sei
243	Geral	Fem	50 ou mais	SP + RM	Concordo	Feminino	De R$2.995 a R$4.990	De 50 a 59 anos	Capital	São Paulo (SP)	Ensino Médio Completo	1 a 3 dias por semana	consumo	preço	limpeza	Não	medo	desconfiança	doença	Não	não é natural	Desfavorável	Desfavorável	Prejudicial	Muito prejudicial	Negativa	Neutra
244	Geral	Fem	18 a 29	Salvador + RM	Concordo	Feminino	De R$4.991 a R$9.980	De 25 a 29 anos	Capital	Bahia (BA)	Ensino Superior Incompleto	Todos os dias da semana	Reprodução	Abate	Consumo	Não	Reprodução	Distribuição	Consumidor	Não sei	Complicado	Neutra	Neutra	Neutra	Neutra	Neutra	Neutra
245	Geral	Masc	50 ou mais	SP + RM	Concordo	Masculino	De R$4.991 a R$9.980	60 anos ou mais	Região metropolitana	São Paulo (SP)	Ensino Médio Completo	1 a 3 dias por semana	A carne chega sem nutrientes	A carne passa por muitos processos	A carne nunca está fresca	Não	Muito ruim	Deve fazer mal à saude	Perde muito a qualidade	Não sei	Depende da aprovação geral	Neutra	Favorável	Benéfica	Neutra	Negativa	Positiva
246	Geral	Fem	50 ou mais	SP + RM	Concordo	Feminino	De R$2.995 a R$4.990	De 50 a 59 anos	Capital	São Paulo (SP)	Ensino Médio Completo	Todos os dias da semana	Difícil	Caro	Complicado	Não	Nutrítiva	Saudavel	Boa	Sim	Saudável	Neutra	Favorável	Prejudicial	Benéfica	Negativa	Positiva
247	Geral	Masc	18 a 29	Salvador + RM	Concordo	Masculino	De R$2.995 a R$4.990	De 18 a 24 anos	Capital	Bahia (BA)	Ensino Médio Completo	1 a 3 dias por semana	Complexo	Ágil	Trabalho	Não	Industrializada	Qualidade	Desconfiado	Não sei	Acho que me faria mal	Neutra	Neutra	Benéfica	Neutra	Neutra	Neutra
248	Geral	Masc	30 a 49	SP + RM	Concordo	Masculino	De R$2.995 a R$4.990	De 30 a 39 anos	Região metropolitana	São Paulo (SP)	Ensino Superior Incompleto	4 a 6 dias por semana	Boi	Vaca	Porco	Não	Pureza	Limpeza	Sem gordura	Sim	Saudável	Desfavorável	Muito favorável	Prejudicial	Muito benéfica	Neutra	Muito positiva
249	Geral	Masc	30 a 49	SP + RM	Concordo	Masculino	De R$999 a R$1.996	De 30 a 39 anos	Região metropolitana	São Paulo (SP)	Ensino Superior Incompleto	Todos os dias da semana	Normal	Nada de mais	Não vejo problemas	Sim	Preço	Viabilidade	Produtividade	Sim	Se for um alimento pq não, não vejo problema meu questionamento ? custo e como fazer produção em quantidade. Se tem viabilidade técnica para isso .	Neutra	Neutra	Neutra	Não sei	Neutra	Muito positiva
250	Geral	Masc	18 a 29	SP + RM	Concordo	Masculino	De R$1.997 a R$2.994	De 25 a 29 anos	Região metropolitana	São Paulo (SP)	Ensino Superior Incompleto	Todos os dias da semana	Carne	Dinheiro	Comercio	Sim	Vegano	Nao sei	Sla	Não sei	Porque é ruim	Neutra	Neutra	Muito prejudicial	Neutra	Neutra	Neutra
251	Geral	Masc	30 a 49	Salvador + RM	Concordo	Masculino	De R$999 a R$1.996	De 30 a 39 anos	Capital	Bahia (BA)	Ensino Fundamental Completo	1 a 3 dias por semana	Reproduçao	Higiene	Abate	Não	Tecnologia	Saúde	Abate	Sim	Acho q seria mas saudável	Favorável	Favorável	Benéfica	Neutra	Neutra	Positiva
252	Geral	Fem	30 a 49	Salvador + RM	Concordo	Feminino	De R$999 a R$1.996	De 30 a 39 anos	Capital	Bahia (BA)	Ensino Superior Completo	1 a 3 dias por semana	Processo longo	Sistema caro	Processo demorado	Não	Insegurança	Rapidez	Receio	Não sei	Tudo que é novo causa estranheza. Talvez depois de algumas explicações consumisse.	Favorável	Favorável	Benéfica	Não sei	Neutra	Positiva
253	Geral	Fem	50 ou mais	SP + RM	Concordo	Feminino	De R$4.991 a R$9.980	De 50 a 59 anos	Capital	São Paulo (SP)	Ensino Médio Completo	1 a 3 dias por semana	Crueldade	Confinamento	comércio	Sim	Humanizada	Livre	Sadia	Sim	Porque não precisaria matar animais para comer a carne!!	Muito desfavorável	Muito desfavorável	Muito prejudicial	Muito prejudicial	Muito negativa	Muito negativa
254	Geral	Fem	50 ou mais	SP + RM	Concordo	Feminino	De R$1.997 a R$2.994	60 anos ou mais	Capital	São Paulo (SP)	Ensino Médio Completo	No máximo em um dia por semana	Sobrevivência	Necessidade	Organização	Não	Tecnologia	Modernidade	Preservação animal	Sim	Acredito que o abate tenha que acabar	Muito favorável	Muito favorável	Muito prejudicial	Muito benéfica	Muito negativa	Muito positiva
255	Geral	Masc	18 a 29	SP + RM	Concordo	Masculino	Até R$998	De 18 a 24 anos	Região metropolitana	São Paulo (SP)	Ensino Superior Incompleto	Todos os dias da semana	Tempo	Animais	Dinheiro	Não	Laboratório	Célula	Preservação	Não sei	Experimentaria primeiro posts saber se é gostosa e também procuraria saber se não faz não a saúde	Muito desfavorável	Favorável	Não sei	Não sei	Muito positiva	Positiva
256	Geral	Masc	30 a 49	SP + RM	Concordo	Masculino	De R$2.995 a R$4.990	De 30 a 39 anos	Capital	São Paulo (SP)	Pós-Graduação – Especialização	Todos os dias da semana	nada	nada	nada	Não	tecnologia	salva vidas	produção	Sim	matar menos animais	Muito desfavorável	Muito favorável	Neutra	Neutra	Muito negativa	Muito positiva
257	Geral	Fem	30 a 49	Salvador + RM	Concordo	Feminino	Até R$998	De 40 a 49 anos	Capital	Bahia (BA)	Ensino Médio Incompleto	4 a 6 dias por semana	sofrimento	reflexão	arrependimento	Não	diferente	não entendi	novo	Não sei	Parece ser nojento e de mentira	Desfavorável	Neutra	Neutra	Não sei	Não sei	Muito negativa
258	Geral	Fem	18 a 29	Salvador + RM	Concordo	Feminino	Não tenho salário	De 25 a 29 anos	Capital	Bahia (BA)	Ensino Médio Completo	Todos os dias da semana	sacrificio	Dor	Falta de conhecimento	Não	Nada	Nada	Nada	Sim	Pra saber o sabor	Neutra	Neutra	Neutra	Neutra	Muito negativa	Neutra
259	Geral	Fem	30 a 49	Salvador + RM	Concordo	Feminino	De R$1.997 a R$2.994	De 30 a 39 anos	Região metropolitana	Bahia (BA)	Ensino Superior Completo	1 a 3 dias por semana	Economia	Alimento	Saudável	Sim	Inovaçao	Oportunidade	Produção	Não sei	Nao sei	Favorável	Não sei	Não sei	Não sei	Não sei	Não sei
260	Geral	Fem	18 a 29	Salvador + RM	Concordo	Feminino	De R$1.997 a R$2.994	De 25 a 29 anos	Capital	Bahia (BA)	Ensino Médio Completo	1 a 3 dias por semana	Desempenho	Compromisso	Qualidade	Não	Loucura	Descaso	Improprio	Não	Laboratório	Favorável	Neutra	Muito benéfica	Não sei	Positiva	Neutra
261	Geral	Masc	30 a 49	Salvador + RM	Concordo	Masculino	De R$999 a R$1.996	De 30 a 39 anos	Capital	Bahia (BA)	Ensino Médio Completo	1 a 3 dias por semana	engorda	reproduçao	abate	Não	tecnologia	saude	abate	Sim	carne de melhor qualidade	Neutra	Neutra	Neutra	Neutra	Neutra	Neutra
262	Geral	Masc	18 a 29	SP + RM	Concordo	Masculino	De R$2.995 a R$4.990	De 25 a 29 anos	Capital	São Paulo (SP)	Ensino Médio Completo	1 a 3 dias por semana	Churrasco	Rápido	Sabor	Sim	Interessante	Saudável	Rápido	Sim	Me parece normal	Neutra	Neutra	Neutra	Neutra	Neutra	Neutra
263	Geral	Fem	50 ou mais	Salvador + RM	Concordo	Feminino	De R$4.991 a R$9.980	De 50 a 59 anos	Capital	Bahia (BA)	Ensino Superior Incompleto	1 a 3 dias por semana	Higiene	Saúde	Desconfiança	Não	Impacto	Artificial	Dano	Não sei	Assusta. Remete a produto muito articial.	Neutra	Neutra	Benéfica	Prejudicial	Negativa	Negativa
264	Geral	Fem	50 ou mais	Salvador + RM	Concordo	Feminino	De R$1.997 a R$2.994	De 50 a 59 anos	Capital	Bahia (BA)	Ensino Médio Completo	Todos os dias da semana	Otimo	Qualidade	Perfeito	Não	Loucura	Desastre	Nada haver	Não	Não acho q seja saidavel	Favorável	Desfavorável	Muito benéfica	Não sei	Não sei	Não sei
265	Geral	Fem	30 a 49	Salvador + RM	Concordo	Feminino	De R$999 a R$1.996	De 30 a 39 anos	Região metropolitana	Bahia (BA)	Ensino Médio Completo	Todos os dias da semana	Achei muito interessante	Bom	Legal	Não	Nao conheco	Pra mim e novidade	Nao sei o que falar	Não sei	Nao conheco	Não sei	Não sei	Não sei	Não sei	Não sei	Não sei
266	Geral	Masc	50 ou mais	SP + RM	Concordo	Masculino	De R$1.997 a R$2.994	60 anos ou mais	Capital	São Paulo (SP)	Ensino Superior Completo	No máximo em um dia por semana	Transparente	Qualidade	Bom	Não	Novo	Curioso	Novidade	Não sei	Preciso de mais informação	Neutra	Neutra	Neutra	Não sei	Neutra	Não sei
267	Geral	Fem	30 a 49	Salvador + RM	Concordo	Feminino	De R$1.997 a R$2.994	De 30 a 39 anos	Capital	Bahia (BA)	Ensino Superior Incompleto	No máximo em um dia por semana	Carne	Cosumo	Animais	Não	Artificial	Comestível	Saudável	Não sei	Não tenho certeza so esperimentando	Não sei	Não sei	Não sei	Não sei	Não sei	Não sei
268	Geral	Masc	30 a 49	SP + RM	Concordo	Masculino	De R$999 a R$1.996	De 40 a 49 anos	Região metropolitana	São Paulo (SP)	Ensino Superior Completo	1 a 3 dias por semana	caminho	nada	nada	Não	estranho	nada	nada	Não sei	estranho	Favorável	Desfavorável	Benéfica	Não sei	Neutra	Positiva
269	Geral	Masc	30 a 49	SP + RM	Concordo	Masculino	De R$1.997 a R$2.994	De 30 a 39 anos	Capital	São Paulo (SP)	Ensino Superior Completo	4 a 6 dias por semana	Assustador	Estranho	triste	Não	Estranho	Medo	confuso	Não sei	Achei o processo estranho	Neutra	Favorável	Neutra	Neutra	Neutra	Positiva
270	Geral	Masc	50 ou mais	Salvador + RM	Concordo	Masculino	De R$2.995 a R$4.990	De 50 a 59 anos	Capital	Bahia (BA)	Ensino Médio Completo	Não consumo carne, sou vegano(a)	Rastreio	Procedência	Confiança	Não	Câncer	Procedência duvidosa	Um crime	Não	Tenho receio da qualidade	Neutra	Neutra	Neutra	Muito prejudicial	Muito negativa	Muito negativa
271	Geral	Masc	18 a 29	SP + RM	Concordo	Masculino	De R$2.995 a R$4.990	De 25 a 29 anos	Região metropolitana	São Paulo (SP)	Ensino Médio Completo	Todos os dias da semana	Morte	Logística	Consumo	Sim	Preço alto	Alternativa ao abate	Menos mortes	Sim	Gosto de experimentar coisas novas	Não sei	Não sei	Prejudicial	Benéfica	Muito negativa	Muito positiva
272	Geral	Masc	30 a 49	SP + RM	Concordo	Masculino	De R$4.991 a R$9.980	De 30 a 39 anos	Capital	São Paulo (SP)	Ensino Superior Completo	4 a 6 dias por semana	Normal	Otimizavel	Dependente de Rodovia	Não	Difetente	Quebra de Paradigma	Difícil aceitacao	Sim	Provo de tudo	Não sei	Favorável	Não sei	Não sei	Neutra	Não sei
273	Geral	Masc	50 ou mais	SP + RM	Concordo	Masculino	De R$4.991 a R$9.980	De 50 a 59 anos	Capital	São Paulo (SP)	Ensino Superior Completo	No máximo em um dia por semana	sacrificio	dor	molestamento	Sim	prático	sem sacrificios	mais saldável	Não sei	Ainda é muito novo não sei se existem riscos p saúde	Muito desfavorável	Neutra	Prejudicial	Não sei	Muito negativa	Muito positiva
274	Geral	Masc	30 a 49	SP + RM	Concordo	Masculino	De R$2.995 a R$4.990	De 30 a 39 anos	Capital	São Paulo (SP)	Ensino Superior Completo	No máximo em um dia por semana	Saude	Qualidade	Bem estar	Sim	Equilíbrio	Estabiludade	Qualidade	Sim	Novidade	Muito favorável	Favorável	Muito benéfica	Muito benéfica	Muito positiva	Muito positiva
275	Geral	Masc	30 a 49	SP + RM	Concordo	Masculino	De R$999 a R$1.996	De 30 a 39 anos	Capital	São Paulo (SP)	Ensino Médio Completo	Todos os dias da semana	Higiene	Qualidade	Procedência	Sim	Artificialismo	Pouca qualidade	Higiene	Não sei	Não e a mesma qualidade da outra	Neutra	Neutra	Neutra	Neutra	Neutra	Positiva
276	Geral	Masc	18 a 29	SP + RM	Concordo	Masculino	De R$4.991 a R$9.980	De 18 a 24 anos	Capital	São Paulo (SP)	Ensino Superior Incompleto	Todos os dias da semana	Reprodução em massa	Abate com sofrimento	Ma conservação da carne	Sim	Menos abate	Menos sofrimento ao animal	Menor reprodução em massa	Sim	Contribuirá para diminuir a morte de animais	Desfavorável	Desfavorável	Neutra	Benéfica	Muito negativa	Muito positiva
277	Geral	Masc	30 a 49	SP + RM	Concordo	Masculino	De R$4.991 a R$9.980	De 40 a 49 anos	Capital	São Paulo (SP)	Ensino Superior Completo	1 a 3 dias por semana	demora	alto custo	preço alto	Sim	artificial	contaminaçao	sem confiança	Não sei	teria que me informar mais	Favorável	Neutra	Benéfica	Prejudicial	Neutra	Positiva
278	Geral	Masc	30 a 49	SP + RM	Concordo	Masculino	De R$1.997 a R$2.994	De 30 a 39 anos	Capital	São Paulo (SP)	Pós-Graduação – Doutorado Ou Pós-Doutorado	4 a 6 dias por semana	Complicado	Cruel com os animais .. mas faz parte da vida	Sobrevivência	Sim	Inovador	Ecologicamente correto	Diferente	Sim	Penso que seja uma das poucas formas de preservar o meio ambiente, uma vez que esse sistema atual é altamente poluidor, e envolve muitos processos. Já esse apresentado,parece ser diferente e inovador. Porém, é preciso deixar claro paras os consumidores, se à riscos a saúde humana, e se terá consequências ruins de alguma forma. Resumo, é preciso transparência e muita divulgação sobre o referido as…	Muito desfavorável	Muito favorável	Muito prejudicial	Não sei	Muito negativa	Muito positiva
279	Geral	Fem	18 a 29	Salvador + RM	Concordo	Feminino	De R$2.995 a R$4.990	De 25 a 29 anos	Capital	Bahia (BA)	Ensino Superior Completo	1 a 3 dias por semana	investimento	logistica	consumo	Sim	tecnologia	desconfiança	avanço	Não sei	é muito estranho uma carne feita em laboratório	Favorável	Favorável	Benéfica	Não sei	Neutra	Positiva
280	Geral	Masc	30 a 49	SP + RM	Concordo	Masculino	De R$999 a R$1.996	De 40 a 49 anos	Região metropolitana	São Paulo (SP)	Ensino Superior Incompleto	4 a 6 dias por semana	crescimento e engorda dos animais	abate dos animal	reprodução dos animais e maternidade	Sim	celulas de animais	mutiplicação de embrioes	consumo	Sim	saborear	Favorável	Neutra	Prejudicial	Neutra	Neutra	Neutra
281	Geral	Fem	18 a 29	Salvador + RM	Concordo	Feminino	De R$1.997 a R$2.994	De 25 a 29 anos	Capital	Bahia (BA)	Ensino Superior Completo	4 a 6 dias por semana	Regular	Convencional	TRUE	Não	Humanizado	Surpreendente	Duvidoso	Não	Porque não vejo no mercado	Favorável	Neutra	Benéfica	Neutra	Negativa	Muito positiva
282	Geral	Masc	30 a 49	SP + RM	Concordo	Masculino	De R$999 a R$1.996	De 30 a 39 anos	Capital	São Paulo (SP)	Ensino Superior Completo	1 a 3 dias por semana	organizado	organizado	organizado	Não	evolução	novidade	curiosidade	Não sei	Algo modificado	Muito desfavorável	Muito favorável	Benéfica	Não sei	Muito negativa	Não sei
283	Geral	Masc	30 a 49	SP + RM	Concordo	Masculino	De R$2.995 a R$4.990	De 30 a 39 anos	Capital	São Paulo (SP)	Ensino Superior Completo	4 a 6 dias por semana	carme	carne1	carne2	Sim	carne	comercio	carnivoro	Não	preço	Favorável	Favorável	Benéfica	Prejudicial	Positiva	Negativa
284	Geral	Masc	30 a 49	SP + RM	Concordo	Masculino	De R$2.995 a R$4.990	De 40 a 49 anos	Região metropolitana	São Paulo (SP)	Ensino Superior Completo	No máximo em um dia por semana	Crueldade	Exagero	Declínio na produção	Sim	Futuro	Substituição de abate	Novidade	Sim	Curiosidadee alternativa a carne	Muito favorável	Favorável	Neutra	Neutra	Muito negativa	Muito positiva
285	Geral	Fem	18 a 29	Salvador + RM	Concordo	Feminino	De R$999 a R$1.996	De 18 a 24 anos	Capital	Bahia (BA)	Ensino Superior Completo	1 a 3 dias por semana	Cadeia alimentar	Industrialização	Consumismo	Não	Carne celular	Industrialização	Consumismo	Não sei	Nunca experimentei	Neutra	Neutra	Neutra	Neutra	Neutra	Neutra
286	Geral	Masc	30 a 49	SP + RM	Concordo	Masculino	Não tenho salário	De 40 a 49 anos	Capital	São Paulo (SP)	Ensino Médio Completo	4 a 6 dias por semana	bife	burguer king	churrasco	Sim	caro	limitado	inovador	Não sei	preço, gosto,	Não sei	Muito favorável	Muito benéfica	Não sei	Muito negativa	Muito positiva
287	Geral	Masc	50 ou mais	Salvador + RM	Concordo	Masculino	De R$2.995 a R$4.990	De 50 a 59 anos	Capital	Bahia (BA)	Ensino Superior Completo	Não consumo carne, sou vegetariano(a)	Não sei o que pensar	Não tenho do que pensar	e não sei do que pensar	Não	novamente não tenho do que pensar	não imagino uma coisa dessa	e não vejo qualquer evolução racional pra esse tipo de negocio.	Não	como já disse anteriormente, não vejo razão alguma pra consumir uma produção laboratorial dessa	Neutra	Não sei	Neutra	Não sei	Neutra	Não sei
288	Geral	Fem	18 a 29	Salvador + RM	Concordo	Feminino	De R$999 a R$1.996	De 25 a 29 anos	Capital	Bahia (BA)	Ensino Médio Completo	1 a 3 dias por semana	Economia	Consumismo	Cultura	Não	Novidade	Experiência científica	Estranho	Não	Por que não acharia segura	Neutra	Favorável	Não sei	Não sei	Negativa	Positiva
289	Geral	Fem	50 ou mais	SP + RM	Concordo	Feminino	De R$4.991 a R$9.980	De 50 a 59 anos	Capital	São Paulo (SP)	Ensino Superior Completo	Todos os dias da semana	gasto	complicação	inconveniência	Sim	facilidade	conveniência	multiplicação	Sim	Porque teria o mesmo gosto e não precisaria abater o animal vivo.	Desfavorável	Muito favorável	Prejudicial	Neutra	Negativa	Positiva
290	Geral	Fem	30 a 49	Salvador + RM	Concordo	Feminino	De R$1.997 a R$2.994	De 30 a 39 anos	Capital	Bahia (BA)	Ensino Médio Completo	1 a 3 dias por semana	Caça	Higienização	Cortes	Não	Higienização	Cortes	Demonstração	Não sei	Não sei o procedimento	Favorável	Neutra	Prejudicial	Neutra	Neutra	Neutra
291	Geral	Masc	30 a 49	SP + RM	Concordo	Masculino	De R$2.995 a R$4.990	De 40 a 49 anos	Capital	São Paulo (SP)	Ensino Superior Incompleto	4 a 6 dias por semana	Artificial	Desumano	Concentrador de renda	Sim	Artificial	Concentrador de renda	Patentes	Não sei	Dependeria de testes e saber que a cadeia produtiva convencional seja requalificada	Muito desfavorável	Não sei	Muito prejudicial	Não sei	Negativa	Não sei
292	Geral	Masc	30 a 49	Salvador + RM	Concordo	Masculino	Mais de R$14.970	De 30 a 39 anos	Capital	Bahia (BA)	Ensino Superior Incompleto	Todos os dias da semana	Sistema normal	Industria e comércio	abatimento dos animais.	Sim	Artificial	saude	generico	Não sei	Precisaria saber sobre os estudo sobre efeitos na saúde.	Neutra	Favorável	Benéfica	Não sei	Negativa	Muito positiva
293	Geral	Fem	50 ou mais	SP + RM	Concordo	Feminino	De R$2.995 a R$4.990	60 anos ou mais	Capital	São Paulo (SP)	Pós-Graduação – Doutorado Ou Pós-Doutorado	1 a 3 dias por semana	Cruel	Custoso	Atrasado	Sim	Interessante	Inovador	Moderno	Sim	Parece diferente, mas tenho um pouco de receio. Quais os riscos disso?	Muito favorável	Favorável	Muito prejudicial	Benéfica	Muito negativa	Muito positiva
294	Geral	Masc	18 a 29	Salvador + RM	Concordo	Masculino	De R$999 a R$1.996	De 25 a 29 anos	Região metropolitana	Bahia (BA)	Ensino Médio Completo	4 a 6 dias por semana	Pena dos animais	Tristeza	Sobrevivencia	Não	Interessante	Curioso	Quimica	Não sei	Só vendo mesmo	Favorável	Neutra	Neutra	Benéfica	Neutra	Positiva
295	Geral	Fem	30 a 49	Salvador + RM	Concordo	Feminino	Até R$998	De 40 a 49 anos	Região metropolitana	Bahia (BA)	Ensino Médio Completo	No máximo em um dia por semana	digestão	engorda	dificil digerir	Não	não sei	não sei	não sei	Não sei	não conheço	Não sei	Não sei	Não sei	Não sei	Não sei	Não sei
296	Geral	Fem	30 a 49	Salvador + RM	Concordo	Feminino	De R$999 a R$1.996	De 30 a 39 anos	Capital	Bahia (BA)	Ensino Médio Completo	1 a 3 dias por semana	Conservaçao	Ambiente	Produçao	Não	Produção	Ambiente	Consumo	Sim	Pra saber se e bom	Neutra	Favorável	Neutra	Neutra	Neutra	Neutra
297	Geral	Fem	30 a 49	SP + RM	Concordo	Feminino	De R$1.997 a R$2.994	De 30 a 39 anos	Capital	São Paulo (SP)	Ensino Médio Completo	1 a 3 dias por semana	SEARA	SADIA	DISTRIBUIDORA	Não	VENDA	PORCO	GADO	Não sei	NÃO CONHEÇO	Neutra	Neutra	Neutra	Neutra	Negativa	Não sei
298	Geral	Masc	50 ou mais	SP + RM	Concordo	Masculino	Mais de R$14.970	60 anos ou mais	Capital	São Paulo (SP)	Ensino Superior Completo	1 a 3 dias por semana	Cadeia de produção	Cadeia de processamento	Cadeia distribuição	Sim	Imitação de carne	Falsificação	Enganação	Não sei	Não tive oportunidade	Não sei	Não sei	Não sei	Não sei	Não sei	Não sei
299	Geral	Masc	30 a 49	SP + RM	Concordo	Masculino	De R$2.995 a R$4.990	De 40 a 49 anos	Região metropolitana	São Paulo (SP)	Ensino Superior Completo	1 a 3 dias por semana	capim	gado solto	mate	Não	tecnologi	preservação	carne artificial	Sim	gostaria de experimentar	Desfavorável	Favorável	Benéfica	Neutra	Negativa	Muito positiva
300	Geral	Fem	18 a 29	SP + RM	Concordo	Feminino	De R$1.997 a R$2.994	De 25 a 29 anos	Capital	São Paulo (SP)	Ensino Superior Completo	4 a 6 dias por semana	Industrialização	Segmento	Abatimento	Sim	Carne de laboratório	Carne do futuro	Evolução	Sim	Curiosidade	Favorável	Favorável	Neutra	Neutra	Positiva	Positiva
301	Geral	Masc	50 ou mais	Salvador + RM	Concordo	Masculino	De R$4.991 a R$9.980	De 50 a 59 anos	Capital	Bahia (BA)	Ensino Médio Completo	1 a 3 dias por semana	Qualidade	sabor	preço	Não	Produção	distribuição	consumo	Não	Procedência	Desfavorável	Desfavorável	Prejudicial	Prejudicial	Negativa	Negativa
302	Geral	Masc	30 a 49	SP + RM	Concordo	Masculino	De R$9.981 a R$14.970	De 30 a 39 anos	Capital	São Paulo (SP)	Ensino Superior Completo	No máximo em um dia por semana	Eficiente	padrão	normal	Sim	Curiosidade	interessante	Futuro	Sim	Curiosidade	Neutra	Neutra	Neutra	Neutra	Muito negativa	Muito positiva
303	Geral	Fem	50 ou mais	SP + RM	Concordo	Feminino	De R$2.995 a R$4.990	De 50 a 59 anos	Capital	São Paulo (SP)	Ensino Superior Incompleto	Todos os dias da semana	Tecnologia	Modernidade	Frieza	Não	Espanto	Esperimento	Horror	Não	Nojo	Favorável	Desfavorável	Muito benéfica	Não sei	Neutra	Negativa
304	Geral	Fem	30 a 49	SP + RM	Concordo	Feminino	De R$1.997 a R$2.994	De 30 a 39 anos	Capital	São Paulo (SP)	Ensino Superior Completo	1 a 3 dias por semana	Morte	Quimica	Capitalismo	Sim	Menos química	Menos sofrimento	Rapido	Sim	Conhecer	Favorável	Favorável	Benéfica	Benéfica	Positiva	Positiva
305	Geral	Masc	30 a 49	SP + RM	Concordo	Masculino	De R$999 a R$1.996	De 40 a 49 anos	Capital	São Paulo (SP)	Ensino Médio Completo	1 a 3 dias por semana	industria	um processo longo	capitalismo	Sim	laboratório	estudos	clonagem	Sim	tenho fome	Neutra	Favorável	Benéfica	Prejudicial	Positiva	Neutra
306	Geral	Masc	30 a 49	SP + RM	Concordo	Masculino	De R$999 a R$1.996	De 30 a 39 anos	Capital	São Paulo (SP)	Ensino Superior Completo	4 a 6 dias por semana	Gosto	Tempero	Qualidade	Não	Descartável	Caro	Industrializado	Não sei	Não conheço	Favorável	Muito desfavorável	Benéfica	Prejudicial	Muito positiva	Muito negativa
307	Geral	Fem	30 a 49	SP + RM	Concordo	Feminino	De R$999 a R$1.996	De 40 a 49 anos	Capital	São Paulo (SP)	Ensino Médio Incompleto	4 a 6 dias por semana	Higiene	Segurança	Qualidade	Não	Qualidade	Satisfação	Segurança	Sim	Porque tem mais qualidade	Favorável	Favorável	Benéfica	Não sei	Positiva	Positiva
308	Geral	Fem	30 a 49	Salvador + RM	Concordo	Feminino	Até R$998	De 30 a 39 anos	Capital	Bahia (BA)	Ensino Superior Completo	No máximo em um dia por semana	vida	saúde	meio ambiente	Sim	eco sistemas	meio ambiente	dinheiro	Não sei	Não conheço	Não sei	Não sei	Não sei	Não sei	Não sei	Não sei
309	Geral	Fem	50 ou mais	SP + RM	Concordo	Feminino	De R$1.997 a R$2.994	De 50 a 59 anos	Capital	São Paulo (SP)	Ensino Superior Completo	No máximo em um dia por semana	Muitos processos	Segurança	Qualidade	Não	Artificial	Desconheço	Não sei se e saudável	Não sei	Não sei se é saudável	Favorável	Favorável	Benéfica	Não sei	Positiva	Positiva
310	Geral	Masc	30 a 49	Salvador + RM	Concordo	Masculino	Mais de R$14.970	De 40 a 49 anos	Capital	Bahia (BA)	Ensino Superior Incompleto	4 a 6 dias por semana	Não sei	Não sei	Não sei	Não	Não sei	Não sei	Não sei	Não	Artificial	Não sei	Desfavorável	Prejudicial	Prejudicial	Não sei	Não sei
311	Geral	Fem	30 a 49	Salvador + RM	Concordo	Feminino	De R$1.997 a R$2.994	De 30 a 39 anos	Capital	Bahia (BA)	Ensino Médio Completo	1 a 3 dias por semana	Conviniente	Normal	Basico	Sim	Perigo	Não natural	Descrédito	Não	Não acredito neste sistema	Favorável	Desfavorável	Benéfica	Prejudicial	Neutra	Negativa
312	Geral	Masc	30 a 49	Salvador + RM	Concordo	Masculino	De R$1.997 a R$2.994	De 30 a 39 anos	Capital	Bahia (BA)	Ensino Superior Completo	1 a 3 dias por semana	Sequência	De onde	Até onde	Não	Modificar	Nada saudável	Artificial	Não sei	Não sei	Neutra	Neutra	Neutra	Neutra	Neutra	Neutra
313	Geral	Masc	30 a 49	SP + RM	Concordo	Masculino	De R$4.991 a R$9.980	De 40 a 49 anos	Capital	São Paulo (SP)	Pós-Graduação – Especialização	4 a 6 dias por semana	Caro	Cruel	Lento	Não	Demorado	Caro	Insípido	Sim	Para experimentar	Muito desfavorável	Favorável	Benéfica	Não sei	Negativa	Positiva
314	Geral	Masc	30 a 49	SP + RM	Concordo	Masculino	De R$4.991 a R$9.980	De 40 a 49 anos	Capital	São Paulo (SP)	Ensino Médio Completo	1 a 3 dias por semana	igiene	limpesa	saudavel	Não	tim	vivo	claro	Não	porque pode acabar a bateria quando eu estiver com muita fome	Favorável	Favorável	Neutra	Neutra	Neutra	Neutra
315	Geral	Masc	30 a 49	SP + RM	Concordo	Masculino	De R$4.991 a R$9.980	De 40 a 49 anos	Capital	São Paulo (SP)	Ensino Superior Incompleto	Todos os dias da semana	Churrasco	Almoço	Janta	Não	Saúde	Confiança	Preço	Sim	Para esprementar	Não sei	Favorável	Não sei	Não sei	Positiva	Não sei
316	Geral	Masc	18 a 29	SP + RM	Concordo	Masculino	De R$1.997 a R$2.994	De 18 a 24 anos	Capital	São Paulo (SP)	Ensino Médio Incompleto	Todos os dias da semana	Criadouro	Abatedouro	Açougue	Não	Excesso de hormônios	Câncer	Diversos problemas de saúde	Não sei	Não me parece confiável	Desfavorável	Não sei	Não sei	Não sei	Negativa	Positiva
317	Geral	Masc	18 a 29	SP + RM	Concordo	Masculino	De R$999 a R$1.996	De 25 a 29 anos	Capital	São Paulo (SP)	Ensino Superior Completo	1 a 3 dias por semana	Complexo	Longo	Demorado	Sim	Caro	Curto	Limpo	Sim	Se tem o mesmo gosto de carne, tudo bem	Muito favorável	Muito favorável	Benéfica	Muito benéfica	Muito positiva	Muito positiva
318	Geral	Fem	30 a 49	Salvador + RM	Concordo	Feminino	De R$1.997 a R$2.994	De 40 a 49 anos	Capital	Bahia (BA)	Ensino Superior Completo	1 a 3 dias por semana	Qualidade	Praticidade	Varejo	Não	Rapidez	Pratico	Axcecivel	Não	Não é confiável	Muito favorável	Muito favorável	Muito benéfica	Muito benéfica	Positiva	Muito positiva
319	Geral	Fem	30 a 49	Salvador + RM	Concordo	Feminino	De R$2.995 a R$4.990	De 30 a 39 anos	Capital	Bahia (BA)	Ensino Superior Incompleto	No máximo em um dia por semana	Consumismo	Capitalismo	Tristeza	Não	Horrivel	Cancer	Mortalidade	Não	Acho horrivel, faz muito mal para a saúde humana e sacrificios de animais	Muito desfavorável	Neutra	Neutra	Muito prejudicial	Muito negativa	Neutra
320	Geral	Fem	18 a 29	Salvador + RM	Concordo	Feminino	Até R$998	De 18 a 24 anos	Capital	Bahia (BA)	Ensino Médio Completo	No máximo em um dia por semana	Friboi	Rezende	Seara	Sim	Orgânica	Celular	Trapaça	Não	Nao é confiável	Favorável	Desfavorável	Neutra	Muito prejudicial	Negativa	Muito negativa
321	Geral	Fem	30 a 49	Salvador + RM	Concordo	Feminino	De R$999 a R$1.996	De 30 a 39 anos	Capital	Bahia (BA)	Ensino Médio Completo	1 a 3 dias por semana	Qualidade	Tempo	Desgaste	Não	Horrível	Medo	Assustador	Não	Não gosto de coisas modificadas em laboratório	Neutra	Não sei	Benéfica	Prejudicial	Neutra	Não sei
322	Geral	Masc	30 a 49	SP + RM	Concordo	Masculino	De R$999 a R$1.996	De 30 a 39 anos	Capital	São Paulo (SP)	Ensino Médio Completo	Todos os dias da semana	Não	Não	Não	Sim	Não	Não	Não	Sim	Não	Neutra	Neutra	Neutra	Neutra	Neutra	Neutra
323	Geral	Fem	18 a 29	Salvador + RM	Concordo	Feminino	De R$2.995 a R$4.990	De 25 a 29 anos	Capital	Bahia (BA)	Ensino Superior Completo	Todos os dias da semana	Pena	tortura	Gasto	Não	Doenças	Química	Câncer	Não	Não tenho coragem acho que contém muita química	Muito favorável	Neutra	Muito prejudicial	Muito prejudicial	Positiva	Muito positiva
324	Geral	Fem	30 a 49	Salvador + RM	Concordo	Feminino	De R$1.997 a R$2.994	De 30 a 39 anos	Capital	Bahia (BA)	Pós-Graduação – Especialização	4 a 6 dias por semana	Trabalhoso	Higiene	Conservação	Não	Sem gosto	Artificial	Sem vontade	Não	Nao acho que teria a consistência e o gosto da animal	Favorável	Favorável	Muito benéfica	Prejudicial	Negativa	Positiva
325	Geral	Masc	30 a 49	SP + RM	Concordo	Masculino	De R$1.997 a R$2.994	De 40 a 49 anos	Capital	São Paulo (SP)	Pós-Graduação – Especialização	4 a 6 dias por semana	Não gosto	Maldade com os animais	Crueldade	Não	Legal	Se for produtos que fazem mal a saude	Gostei	Sim	Se não faz mal.	Desfavorável	Desfavorável	Benéfica	Benéfica	Negativa	Neutra
326	Geral	Fem	18 a 29	Salvador + RM	Concordo	Feminino	De R$2.995 a R$4.990	De 25 a 29 anos	Capital	Bahia (BA)	Ensino Superior Completo	Todos os dias da semana	Qualidade	Preço	Variedades	Não	Tecnologia	Animais sem mais trato	Vida saudável	Sim	Curiosidade, espirimentar novos e diferentes tipos de carne	Favorável	Favorável	Benéfica	Neutra	Muito positiva	Positiva
327	Geral	Fem	50 ou mais	SP + RM	Concordo	Feminino	De R$4.991 a R$9.980	60 anos ou mais	Capital	São Paulo (SP)	Pós-Graduação – Especialização	1 a 3 dias por semana	Alimento	Sofrimento	Intoxicação	Não	Dúvidas	Inapropriado	Tóxico	Não sei	Falta informações	Desfavorável	Favorável	Prejudicial	Não sei	Negativa	Positiva
328	Geral	Fem	18 a 29	Salvador + RM	Concordo	Feminino	De R$2.995 a R$4.990	De 25 a 29 anos	Capital	Bahia (BA)	Ensino Médio Completo	Todos os dias da semana	Gado	Fazendo	Sitio	Não	Sintético	Ruim	Cancerígenos	Não	Não confio	Muito desfavorável	Desfavorável	Prejudicial	Muito prejudicial	Muito negativa	Negativa
329	Geral	Fem	30 a 49	Salvador + RM	Concordo	Feminino	De R$999 a R$1.996	De 30 a 39 anos	Capital	Bahia (BA)	Ensino Médio Completo	4 a 6 dias por semana	Civilização	Consumismo	Dinheiro	Não	Dinheiro	Dinheiro	Dinheiro	Não sei	Sem resposta	Desfavorável	Neutra	Prejudicial	Neutra	Negativa	Neutra
330	Geral	Masc	30 a 49	SP + RM	Concordo	Masculino	De R$999 a R$1.996	De 30 a 39 anos	Capital	São Paulo (SP)	Ensino Superior Completo	4 a 6 dias por semana	Muito bom	Gostoso	Bom	Sim	Legal	Bonito	Gostoso	Sim	Sim pq e boa	Favorável	Favorável	Neutra	Benéfica	Positiva	Positiva
331	Geral	Fem	30 a 49	SP + RM	Concordo	Feminino	De R$999 a R$1.996	De 40 a 49 anos	Capital	São Paulo (SP)	Ensino Superior Completo	No máximo em um dia por semana	Abatedouro	Pasto	Fazenda	Sim	Frigorífico	Abatimento	Produtos inseridos na carne	Não sei	Pouco divulgado	Neutra	Desfavorável	Neutra	Prejudicial	Negativa	Negativa
332	Geral	Fem	50 ou mais	SP + RM	Concordo	Feminino	De R$999 a R$1.996	60 anos ou mais	Capital	São Paulo (SP)	Ensino Médio Completo	1 a 3 dias por semana	forma de abate	forma de corte	venda	Não	infecção	contaminação	segurança	Não sei	segurança	Neutra	Não sei	Benéfica	Não sei	Positiva	Não sei
333	Geral	Fem	18 a 29	Salvador + RM	Concordo	Feminino	De R$2.995 a R$4.990	De 25 a 29 anos	Capital	Bahia (BA)	Ensino Médio Completo	4 a 6 dias por semana	Praticidade	Normal	Só tenho pena dos animais abatidos	Não	Ótimo	Pouparia os animais	Comeria	Sim	Porque pouparia a vida dos animais	Desfavorável	Favorável	Muito prejudicial	Não sei	Muito negativa	Muito positiva
334	Geral	Masc	30 a 49	Salvador + RM	Concordo	Masculino	De R$1.997 a R$2.994	De 30 a 39 anos	Região metropolitana	Bahia (BA)	Ensino Médio Completo	1 a 3 dias por semana	crueldade	capitalismo	economia	Não	desconhecido	desinformado	duvida	Não	porque não conheço o processo direito	Neutra	Favorável	Neutra	Prejudicial	Negativa	Positiva
335	Geral	Masc	30 a 49	Salvador + RM	Concordo	Masculino	De R$2.995 a R$4.990	De 30 a 39 anos	Região metropolitana	Bahia (BA)	Ensino Superior Completo	4 a 6 dias por semana	sei la	sei la	sei la	Não	não sei	não sei	não sei	Não sei	pq não sei	Neutra	Neutra	Neutra	Neutra	Neutra	Neutra
336	Geral	Fem	18 a 29	SP + RM	Concordo	Feminino	De R$999 a R$1.996	De 25 a 29 anos	Capital	São Paulo (SP)	Ensino Superior Completo	1 a 3 dias por semana	Consumismo	Cadeia Alimentar	Comércio	Não	Desconhecido	Receio	Artificial	Não sei	Não conheço então não sei se comeria	Desfavorável	Neutra	Prejudicial	Neutra	Neutra	Positiva
337	Geral	Fem	18 a 29	Salvador + RM	Concordo	Feminino	De R$2.995 a R$4.990	De 25 a 29 anos	Capital	Bahia (BA)	Ensino Superior Completo	1 a 3 dias por semana	Carne	Custa	Frango	Sim	Salmonela	Vinagre	Carne	Sim	Pq sim	Não sei	Muito favorável	Benéfica	Prejudicial	Negativa	Negativa
338	Geral	Masc	50 ou mais	SP + RM	Concordo	Masculino	De R$4.991 a R$9.980	60 anos ou mais	Região metropolitana	São Paulo (SP)	Pós-Graduação – Especialização	4 a 6 dias por semana	Processo Industrial	Exportação	Trabalho	Sim	Pesquisa	Produção	Venda	Não sei	Preciso conhecer mais	Muito favorável	Favorável	Não sei	Não sei	Positiva	Positiva
339	Geral	Fem	18 a 29	SP + RM	Concordo	Feminino	De R$999 a R$1.996	De 18 a 24 anos	Capital	São Paulo (SP)	Ensino Médio Completo	4 a 6 dias por semana	Acessível	Qualidade	Bom	Sim	Tóxico	Mau	Não é saudável	Não sei	Não é saudável	Favorável	Favorável	Muito prejudicial	Prejudicial	Positiva	Positiva
340	Geral	Fem	30 a 49	SP + RM	Concordo	Feminino	De R$2.995 a R$4.990	De 40 a 49 anos	Capital	São Paulo (SP)	Ensino Superior Incompleto	1 a 3 dias por semana	Abatedouro	Os animais se desenvolvendo	O nascimento deles	Não	Essa coleta de células	O desenvolvimento do produto no laboratório	A exposição do produto em sí	Não sei	Não consigo me ver comendo esse tipo de carne. Parece ser de gosto ruim	Muito favorável	Muito favorável	Não sei	Não sei	Muito positiva	Muito positiva
341	Geral	Fem	18 a 29	Salvador + RM	Concordo	Feminino	De R$999 a R$1.996	De 18 a 24 anos	Capital	Bahia (BA)	Ensino Médio Completo	1 a 3 dias por semana	Nada	Nada	Nada	Sim	Ruim	Diferente	Esquisita	Não	É estranho	Não sei	Desfavorável	Não sei	Não sei	Muito negativa	Não sei
342	Geral	Masc	30 a 49	SP + RM	Concordo	Masculino	De R$999 a R$1.996	De 30 a 39 anos	Região metropolitana	São Paulo (SP)	Ensino Superior Completo	No máximo em um dia por semana	Bom	Saudavel	Agradável	Não	Não conheço	Não ouvir falar	Não 6 do que se trata	Não sei	Não conheço	Neutra	Neutra	Neutra	Não sei	Neutra	Não sei
343	Geral	Masc	50 ou mais	Salvador + RM	Concordo	Masculino	De R$4.991 a R$9.980	De 50 a 59 anos	Capital	Bahia (BA)	Ensino Superior Incompleto	1 a 3 dias por semana	logistica	estrategia	cuidados	Não	evoluçao	trans	lucro	Não sei	não conheço o sistema de produção	Desfavorável	Favorável	Benéfica	Não sei	Negativa	Positiva
344	Geral	Fem	30 a 49	Salvador + RM	Concordo	Feminino	De R$1.997 a R$2.994	De 40 a 49 anos	Capital	Bahia (BA)	Ensino Superior Completo	4 a 6 dias por semana	Cultura	Fome	Comércio	Não	Artificial	Plástico	Sem sabor	Não	Parece ruim, muito artificial.	Desfavorável	Desfavorável	Muito prejudicial	Muito prejudicial	Neutra	Negativa
345	Geral	Fem	18 a 29	Salvador + RM	Concordo	Feminino	De R$999 a R$1.996	De 18 a 24 anos	Capital	Bahia (BA)	Ensino Superior Incompleto	4 a 6 dias por semana	Frabrica	Empreendedorismo	Consumidor	Não	Uma boa ideia	Não tem mal tratos com os animais	Ótimo para o curso consumidor	Sim	Pela possibilidade de comer carne da qual não há mal tratos com animais e mas saldavel	Muito desfavorável	Muito favorável	Neutra	Benéfica	Muito negativa	Muito positiva
346	Geral	Masc	18 a 29	SP + RM	Concordo	Masculino	De R$1.997 a R$2.994	De 18 a 24 anos	Região metropolitana	São Paulo (SP)	Ensino Superior Incompleto	4 a 6 dias por semana	Caminhão	De	Porco	Sim	Soja	Transplante	Carne	Não sei	Não conheço os benefícios dela	Favorável	Muito favorável	Neutra	Neutra	Negativa	Positiva
347	Geral	Masc	30 a 49	SP + RM	Concordo	Masculino	De R$1.997 a R$2.994	De 30 a 39 anos	Região metropolitana	São Paulo (SP)	Ensino Médio Completo	Todos os dias da semana	Alimentação	Tradição	Conhecido	Não	Inovador	Difertente	Tecnológico	Não sei	Porque não conheço	Muito favorável	Não sei	Benéfica	Não sei	Não sei	Positiva
348	Geral	Fem	30 a 49	Salvador + RM	Concordo	Feminino	De R$999 a R$1.996	De 30 a 39 anos	Capital	Bahia (BA)	Ensino Superior Completo	1 a 3 dias por semana	Processos	Distribuição	Logística	Não	Manipulação	Menor processo	Insegurança	Não sei	Ainda n conheço	Desfavorável	Neutra	Prejudicial	Neutra	Muito negativa	Negativa
349	Geral	Masc	50 ou mais	SP + RM	Concordo	Masculino	De R$4.991 a R$9.980	60 anos ou mais	Capital	São Paulo (SP)	Pós-Graduação – Especialização	1 a 3 dias por semana	Cruel	Sadia	Negócio	Sim	Melhor	Controle	Revolucionário	Sim	Deve ser uma carne como qualquer outra, mas sem crueldade.	Muito desfavorável	Favorável	Benéfica	Neutra	Muito negativa	Muito positiva
350	Geral	Masc	18 a 29	Salvador + RM	Concordo	Masculino	De R$1.997 a R$2.994	De 18 a 24 anos	Capital	Bahia (BA)	Ensino Superior Incompleto	4 a 6 dias por semana	Industrialização	Automação	Artificial	Sim	Engenhoso	Caro	Interessante	Sim	A princípio por curiosidade, para testar suas semelhanças com a carne comum.	Desfavorável	Desfavorável	Benéfica	Benéfica	Negativa	Muito positiva
351	Geral	Fem	50 ou mais	SP + RM	Concordo	Feminino	De R$9.981 a R$14.970	De 50 a 59 anos	Capital	São Paulo (SP)	Ensino Superior Completo	4 a 6 dias por semana	Alinhado	Eficiente	Transparente	Não	Diferente	Estranho	Instigante	Não sei	Saber como é o gosto	Favorável	Favorável	Neutra	Benéfica	Positiva	Negativa
352	Geral	Fem	30 a 49	SP + RM	Concordo	Feminino	De R$4.991 a R$9.980	De 40 a 49 anos	Capital	São Paulo (SP)	Ensino Superior Incompleto	No máximo em um dia por semana	Decepção	Sacrifícios em alguns aspectos...	Dificuldades	Sim	Novidade	Segurança	Experimentar	Não sei	Só comeria se alguém me recomendasse...	Neutra	Neutra	Neutra	Neutra	Negativa	Neutra
353	Geral	Masc	30 a 49	SP + RM	Concordo	Masculino	De R$2.995 a R$4.990	De 30 a 39 anos	Região metropolitana	São Paulo (SP)	Ensino Superior Incompleto	Todos os dias da semana	Linha de Produção	Comércio	Logística	Não	Inovação Tecnológica	Conscientização	Subsistência	Sim	Experimentar e identificar pontos positivos	Desfavorável	Favorável	Neutra	Neutra	Muito negativa	Muito positiva
354	Geral	Fem	30 a 49	SP + RM	Concordo	Feminino	De R$2.995 a R$4.990	De 40 a 49 anos	Região metropolitana	São Paulo (SP)	Ensino Superior Completo	1 a 3 dias por semana	Alimento	Gado	Fabrica	Não	Boi	Rebanho	Pastp	Não sei	Não seioque e	Favorável	Neutra	Benéfica	Neutra	Positiva	Neutra
355	Geral	Fem	50 ou mais	SP + RM	Concordo	Feminino	De R$4.991 a R$9.980	De 50 a 59 anos	Capital	São Paulo (SP)	Ensino Médio Completo	1 a 3 dias por semana	Alimentação	Produto	Qualidade	Sim	Manipulação	Artificial	Falta de sabor	Não sei	Tenho que experimentar	Favorável	Neutra	Benéfica	Prejudicial	Negativa	Neutra
356	Geral	Fem	50 ou mais	SP + RM	Concordo	Feminino	De R$2.995 a R$4.990	60 anos ou mais	Capital	São Paulo (SP)	Ensino Superior Completo	1 a 3 dias por semana	Hormônio	Alimentação	Processo	Sim	Estranho	Impossível	Tecnologia	Não	Porque acho estranho 'criar' carne em laboratório	Favorável	Muito favorável	Benéfica	Prejudicial	Muito negativa	Muito positiva
357	Geral	Masc	18 a 29	SP + RM	Concordo	Masculino	Mais de R$14.970	De 18 a 24 anos	Capital	São Paulo (SP)	Ensino Superior Completo	4 a 6 dias por semana	Sofrimento	Comércio cruel	Desmatamento	Sim	Futuro	Tecnologia	Melhoria	Sim	Diminuir os sacrificio de animais	Desfavorável	Muito favorável	Neutra	Neutra	Muito negativa	Muito positiva
358	Geral	Fem	50 ou mais	SP + RM	Concordo	Feminino	De R$999 a R$1.996	De 50 a 59 anos	Capital	São Paulo (SP)	Ensino Médio Completo	Não consumo carne, sou vegetariano(a)	Crueldade	Ganância	Gula	Não	Progresso	Tecnologia	Respeito	Não	Sou vegetariana	Muito desfavorável	Não sei	Muito prejudicial	Não sei	Muito negativa	Muito negativa
359	Geral	Masc	30 a 49	SP + RM	Concordo	Masculino	De R$4.991 a R$9.980	De 30 a 39 anos	Região metropolitana	São Paulo (SP)	Ensino Superior Completo	Todos os dias da semana	Triste	Pena	Raiva	Sim	Esperança	Felicidade	Vida	Sim	Porque creio ser uma excelente forma de salvar a vida de vários aniversário,mais	Muito desfavorável	Muito favorável	Benéfica	Benéfica	Muito negativa	Muito positiva
360	Geral	Fem	18 a 29	Salvador + RM	Concordo	Feminino	De R$1.997 a R$2.994	De 25 a 29 anos	Capital	Bahia (BA)	Ensino Superior Incompleto	Todos os dias da semana	churrasco	matar	felicidade	Sim	facilidade	tecnologia	globalização	Sim	parece saudavel	Neutra	Neutra	Muito benéfica	Benéfica	Neutra	Neutra
361	Geral	Masc	30 a 49	SP + RM	Concordo	Masculino	De R$999 a R$1.996	De 30 a 39 anos	Capital	São Paulo (SP)	Ensino Médio Completo	4 a 6 dias por semana	Maldade	Sinto pena	Fico com remoso as vezes	Sim	Interessante	Menos matança	Menos sofrimento	Não sei	Para experimentar se é bom	Muito favorável	Muito favorável	Não sei	Benéfica	Muito positiva	Muito positiva
362	Geral	Fem	30 a 49	Salvador + RM	Concordo	Feminino	De R$999 a R$1.996	De 30 a 39 anos	Capital	Bahia (BA)	Ensino Médio Completo	No máximo em um dia por semana	Boi	Mercado	Churrasco	Não	Carne liga e vem	Fastfood de carne	Ligue carne	Não sei	Porque teria que avaliar	Não sei	Neutra	Prejudicial	Neutra	Positiva	Não sei
363	Geral	Fem	30 a 49	SP + RM	Concordo	Feminino	De R$2.995 a R$4.990	De 40 a 49 anos	Capital	São Paulo (SP)	Ensino Médio Completo	Todos os dias da semana	Processo	Ciclo	Fome	Não	Evolução	Tecnologia	Vida	Sim	Novo	Muito favorável	Favorável	Benéfica	Benéfica	Neutra	Muito positiva
364	Geral	Masc	18 a 29	SP + RM	Concordo	Masculino	De R$2.995 a R$4.990	De 18 a 24 anos	Capital	São Paulo (SP)	Ensino Superior Incompleto	1 a 3 dias por semana	indústria	fornecimento	carne	Não	carne	normal	ambiente	Não sei	depende do jeito que for	Muito favorável	Não sei	Muito benéfica	Não sei	Positiva	Não sei
365	Geral	Fem	50 ou mais	Salvador + RM	Concordo	Feminino	De R$1.997 a R$2.994	60 anos ou mais	Capital	Bahia (BA)	Ensino Superior Completo	4 a 6 dias por semana	fome	emprego	alimento	Não	cancer	aberração	não	Não	porque me preocuparia com a minha saúde	Favorável	Não sei	Benéfica	Prejudicial	Negativa	Não sei
366	Geral	Fem	30 a 49	SP + RM	Concordo	Feminino	De R$999 a R$1.996	De 40 a 49 anos	Capital	São Paulo (SP)	Ensino Médio Completo	Todos os dias da semana	Lento	Trauma	Estragar	Não	Contaminação	Repudia	Nojo	Não	Não como e nem comeria,os animais foram feitos para serem abatidos e comermos não criar em laboratórios, acho que o homem ta se achando Deus.RIDÍCULO	Muito favorável	Muito desfavorável	Muito benéfica	Muito prejudicial	Muito positiva	Muito negativa
367	Geral	Masc	30 a 49	SP + RM	Concordo	Masculino	Mais de R$14.970	De 30 a 39 anos	Capital	São Paulo (SP)	Ensino Superior Completo	4 a 6 dias por semana	Mas tratos	Desumano	Cruel	Não	Salvará animais	Sustentabilidade	Aumento de produção	Sim	Experimentar	Muito desfavorável	Muito favorável	Muito benéfica	Não sei	Muito negativa	Muito positiva
368	Geral	Fem	30 a 49	Salvador + RM	Concordo	Feminino	De R$999 a R$1.996	De 40 a 49 anos	Capital	Bahia (BA)	Ensino Superior Completo	1 a 3 dias por semana	alimentação	consumo	vendas	Não	comercialização	distribuição	cuidados	Não sei	sem comentario	Neutra	Neutra	Neutra	Neutra	Positiva	Neutra
369	Geral	Masc	30 a 49	SP + RM	Concordo	Masculino	De R$1.997 a R$2.994	De 40 a 49 anos	Capital	São Paulo (SP)	Ensino Superior Incompleto	1 a 3 dias por semana	Coxão duro	Carnê moída	Alcatra	Não	Não	Deve	Ser boa	Não	Não conheço	Favorável	Não sei	Benéfica	Não sei	Muito positiva	Muito positiva
370	Geral	Masc	30 a 49	SP + RM	Concordo	Masculino	De R$999 a R$1.996	De 40 a 49 anos	Região metropolitana	São Paulo (SP)	Ensino Superior Completo	No máximo em um dia por semana	Reprodução	Alimentação	Abate	Sim	Coleta de celulas	Multiplicação das celulas em laboratórios	Distribuição da carne	Não sei	Preciso degustar antes de dar minha opinião	Favorável	Muito favorável	Não sei	Não sei	Muito positiva	Muito positiva
371	Geral	Fem	18 a 29	Salvador + RM	Concordo	Feminino	De R$1.997 a R$2.994	De 18 a 24 anos	Capital	Bahia (BA)	Ensino Superior Incompleto	1 a 3 dias por semana	Animais	Carne	Frigorífico	Não	Laboratório	Biomedicina	Célula	Não sei	Diferente do que costumo comer	Neutra	Favorável	Neutra	Benéfica	Neutra	Positiva
372	Geral	Fem	30 a 49	SP + RM	Concordo	Feminino	Até R$998	De 40 a 49 anos	Região metropolitana	São Paulo (SP)	Ensino Superior Incompleto	4 a 6 dias por semana	Muito bom	Convencional	Judiação	Sim	Ótimo	Economia	Reajustes	Sim	Não prejudicaria a saúde	Neutra	Favorável	Benéfica	Neutra	Muito negativa	Positiva
373	Geral	Masc	30 a 49	SP + RM	Concordo	Masculino	De R$1.997 a R$2.994	De 30 a 39 anos	Região metropolitana	São Paulo (SP)	Ensino Superior Incompleto	4 a 6 dias por semana	Transporte	Logística	Delivery	Não	Clone	Dúvidas	Qualidade	Não sei	Dúvidas sobre qualidade	Favorável	Neutra	Neutra	Neutra	Neutra	Negativa
374	Geral	Masc	50 ou mais	Salvador + RM	Concordo	Masculino	De R$999 a R$1.996	De 50 a 59 anos	Capital	Bahia (BA)	Ensino Superior Incompleto	No máximo em um dia por semana	normal	complicado	antiquado	Não	estranho	não gostei	nao consumiria	Não	não acho legal	Neutra	Não sei	Benéfica	Não sei	Negativa	Não sei
375	Geral	Fem	50 ou mais	SP + RM	Concordo	Feminino	De R$999 a R$1.996	De 50 a 59 anos	Capital	São Paulo (SP)	Ensino Fundamental Incompleto	1 a 3 dias por semana	No cuidado do animal	No transporte	Consumidor	Não	Será que vai dar certo	Seria bom esperimentar	Neutro	Não sei	Não sei e novo para mim	Favorável	Neutra	Neutra	Prejudicial	Neutra	Neutra
376	Geral	Fem	18 a 29	Salvador + RM	Concordo	Feminino	De R$1.997 a R$2.994	De 18 a 24 anos	Capital	Bahia (BA)	Ensino Superior Incompleto	1 a 3 dias por semana	Gado	Sofrimento	Carne	Não	Doença	Substância	Indústria	Não sei	Não conheço bem	Neutra	Não sei	Neutra	Não sei	Negativa	Negativa
377	Geral	Masc	30 a 49	Salvador + RM	Concordo	Masculino	De R$2.995 a R$4.990	De 40 a 49 anos	Capital	Bahia (BA)	Ensino Superior Incompleto	1 a 3 dias por semana	Criação	Produção	Consumidor	Não	Artificial	Nojento	Foda	Sim	Para experimentar	Desfavorável	Não sei	Neutra	Não sei	Neutra	Não sei
378	Geral	Masc	50 ou mais	Salvador + RM	Concordo	Masculino	De R$4.991 a R$9.980	De 50 a 59 anos	Capital	Bahia (BA)	Ensino Médio Completo	4 a 6 dias por semana	Básico	Baixo custo	Consumista	Sim	Artificial	Sem gosto	Fármaco	Não sei	Pode me surpreender	Desfavorável	Favorável	Neutra	Não sei	Negativa	Positiva
379	Geral	Fem	18 a 29	SP + RM	Concordo	Feminino	De R$999 a R$1.996	De 18 a 24 anos	Capital	São Paulo (SP)	Ensino Médio Completo	No máximo em um dia por semana	Longo	Difícil	Morte	Sim	Sem gosto	FALSE	Prejudicial	Não	Porque não é carne de verdade é não contém todos os benefícios da carne do próprio animal	Desfavorável	Neutra	Benéfica	Prejudicial	Neutra	Neutra
380	Geral	Fem	18 a 29	SP + RM	Concordo	Feminino	De R$1.997 a R$2.994	De 25 a 29 anos	Capital	São Paulo (SP)	Ensino Médio Incompleto	Todos os dias da semana	Bom	Cuidado	Qualidade	Não	Dúvidas	Conhecimento	Curiosidades	Não sei	Não ser bem como são feitas	Neutra	Neutra	Neutra	Prejudicial	Neutra	Neutra
381	Geral	Fem	18 a 29	SP + RM	Concordo	Feminino	De R$2.995 a R$4.990	De 18 a 24 anos	Capital	São Paulo (SP)	Ensino Superior Completo	4 a 6 dias por semana	Planejamento	Transporte	Qualidade	Não	Evolução	Diferença	Estranho	Não sei	Achei o metido nada convencional	Desfavorável	Favorável	Neutra	Neutra	Negativa	Não sei
382	Geral	Fem	18 a 29	SP + RM	Concordo	Feminino	De R$2.995 a R$4.990	De 25 a 29 anos	Capital	São Paulo (SP)	Ensino Superior Incompleto	1 a 3 dias por semana	Fluxo	Cadeia alimentar	Comercialização	Não	Sabor	Aparência	Qualidade	Não sei	Sabor	Não sei	Não sei	Prejudicial	Não sei	Muito positiva	Muito positiva
383	Geral	Fem	30 a 49	SP + RM	Concordo	Feminino	De R$999 a R$1.996	De 30 a 39 anos	Capital	São Paulo (SP)	Ensino Médio Completo	Todos os dias da semana	Industrializada	Maturata	Processada	Sim	Produto inflamatório	Produto com remédio	Carne industrializada	Não	Porque tem remédio	Desfavorável	Desfavorável	Prejudicial	Prejudicial	Negativa	Muito negativa
384	Geral	Fem	30 a 49	SP + RM	Concordo	Feminino	De R$4.991 a R$9.980	De 40 a 49 anos	Capital	São Paulo (SP)	Ensino Médio Completo	1 a 3 dias por semana	Venda	Produção	Comércio	Sim	Venda	Distribuição	Comercial	Sim	É interessante	Muito favorável	Favorável	Neutra	Benéfica	Positiva	Positiva
385	Geral	Fem	30 a 49	SP + RM	Concordo	Feminino	De R$1.997 a R$2.994	De 40 a 49 anos	Capital	São Paulo (SP)	Ensino Superior Incompleto	1 a 3 dias por semana	Melhoria na reprodução	Transporte	Abate	Não	Tecnologia	Mais divulgação	Logística	Não sei	Primeiro tenho q conhecer o produto	Favorável	Favorável	Benéfica	Benéfica	Positiva	Positiva
386	Geral	Masc	30 a 49	Salvador + RM	Concordo	Masculino	De R$2.995 a R$4.990	De 30 a 39 anos	Capital	Bahia (BA)	Ensino Médio Completo	1 a 3 dias por semana	Não sei	Não sei	Não sei	Não	Cientifico	Não comprovado	Suspeito	Não sei	Preciso de mais informações	Muito desfavorável	Não sei	Muito prejudicial	Não sei	Muito negativa	Não sei
387	Geral	Fem	18 a 29	SP + RM	Concordo	Feminino	De R$999 a R$1.996	De 25 a 29 anos	Capital	São Paulo (SP)	Ensino Médio Completo	1 a 3 dias por semana	Animal	Industria	Casa	Não	Laboratório	Pesquisa	Mutação	Não sei	Certo receio	Favorável	Favorável	Benéfica	Benéfica	Positiva	Positiva
388	Geral	Masc	50 ou mais	SP + RM	Concordo	Masculino	De R$4.991 a R$9.980	De 50 a 59 anos	Capital	São Paulo (SP)	Pós-Graduação – Especialização	4 a 6 dias por semana	Cadeia logística	Complexidade	Recursos naturais	Sim	Cadeia produtiva	Recursos naturais	Tecnologia	Sim	Para experimentar	Desfavorável	Neutra	Benéfica	Neutra	Negativa	Neutra
389	Geral	Masc	30 a 49	SP + RM	Concordo	Masculino	De R$2.995 a R$4.990	De 30 a 39 anos	Capital	São Paulo (SP)	Ensino Superior Completo	Todos os dias da semana	Bom	Rápido	Tecnologia	Sim	Tecnologia	Segurança	Rápido	Sim	Segurança	Favorável	Favorável	Benéfica	Benéfica	Neutra	Positiva
390	Geral	Fem	30 a 49	SP + RM	Concordo	Feminino	Até R$998	De 40 a 49 anos	Capital	São Paulo (SP)	Ensino Médio Completo	1 a 3 dias por semana	trabalho	vendas	preço	Não	congelar	saúde	vitamina	Não	talvez por não ter o sabor	Neutra	Favorável	Neutra	Muito benéfica	Neutra	Positiva
391	Geral	Masc	18 a 29	SP + RM	Concordo	Masculino	De R$1.997 a R$2.994	De 25 a 29 anos	Região metropolitana	São Paulo (SP)	Ensino Médio Completo	4 a 6 dias por semana	legal	legal	legal	Sim	estranho	estranho	estranho	Não sei	por que não conheço	Muito favorável	Favorável	Neutra	Neutra	Negativa	Muito positiva
392	Geral	Fem	30 a 49	SP + RM	Concordo	Feminino	De R$1.997 a R$2.994	De 40 a 49 anos	Capital	São Paulo (SP)	Ensino Médio Completo	1 a 3 dias por semana	Longo	Insensível	Ilegal	Não	Estranho	Artificial	Esquisito	Não sei	Não conheço	Desfavorável	Neutra	Prejudicial	Neutra	Neutra	Neutra
393	Geral	Fem	30 a 49	SP + RM	Concordo	Feminino	Até R$998	De 30 a 39 anos	Capital	São Paulo (SP)	Ensino Superior Completo	1 a 3 dias por semana	Excelente	Conserva muito bem	Um bom trabalho	Não	Excelente	Um bom serviço	Conserva muito bem	Sim	Parece ser um bom alimento	Muito favorável	Muito favorável	Neutra	Muito benéfica	Muito positiva	Muito positiva
394	Geral	Fem	30 a 49	SP + RM	Concordo	Feminino	De R$2.995 a R$4.990	De 40 a 49 anos	Capital	São Paulo (SP)	Ensino Fundamental Incompleto	1 a 3 dias por semana	Refrigeração	Qualidade	Bom preço	Não	Bom eu não gosto	Nao compra	Não pensou nisso	Não	Não pensei	Não sei	Neutra	Neutra	Não sei	Neutra	Neutra
395	Geral	Masc	30 a 49	Salvador + RM	Concordo	Masculino	Mais de R$14.970	De 30 a 39 anos	Capital	Bahia (BA)	Ensino Médio Incompleto	4 a 6 dias por semana	economia	alimentação	crescimento	Não	artificial	gasto	economica	Sim	provar	Não sei	Favorável	Benéfica	Não sei	Negativa	Positiva
396	Geral	Fem	18 a 29	SP + RM	Concordo	Feminino	De R$999 a R$1.996	De 25 a 29 anos	Capital	São Paulo (SP)	Ensino Médio Completo	1 a 3 dias por semana	Processo longo	Sem muita tecnologia	Convencional	Não	Processo mais ágil	Sem maltratar os animais	Alta tecnologia	Sim	Por ser uma alternativa de proteger os animais	Muito desfavorável	Muito favorável	Benéfica	Neutra	Muito negativa	Muito positiva
397	Geral	Fem	30 a 49	SP + RM	Concordo	Feminino	De R$2.995 a R$4.990	De 30 a 39 anos	Capital	São Paulo (SP)	Ensino Médio Completo	4 a 6 dias por semana	Cruel	Demorado	Caro	Não	Limpo	Facil	Saudável	Sim	Me parece menos doloroso o processo e parece saudavel	Desfavorável	Favorável	Prejudicial	Neutra	Negativa	Muito positiva
398	Geral	Masc	50 ou mais	SP + RM	Concordo	Masculino	De R$4.991 a R$9.980	De 50 a 59 anos	Capital	São Paulo (SP)	Ensino Superior Completo	Todos os dias da semana	Triste	Comercio	Animal	Não	Preservação	Menos Cruel	Uma Alternativa	Sim	Pq a origem é de um animal em vida	Desfavorável	Favorável	Benéfica	Benéfica	Muito negativa	Positiva
399	Geral	Fem	30 a 49	SP + RM	Concordo	Feminino	De R$1.997 a R$2.994	De 40 a 49 anos	Capital	São Paulo (SP)	Ensino Superior Completo	1 a 3 dias por semana	Carnificina	Distribuição de renda	Churrasco	Não	Anormal	Sintético	Faz mal a saude	Não sei	Estranho	Favorável	Favorável	Neutra	Neutra	Positiva	Positiva
400	Geral	Masc	30 a 49	SP + RM	Concordo	Masculino	De R$2.995 a R$4.990	De 30 a 39 anos	Capital	São Paulo (SP)	Ensino Superior Incompleto	Todos os dias da semana	Cadeia	Planejamento	Ciclo	Não	Estranho	Simples	Arriscado	Não sei	Desinformação	Favorável	Favorável	Benéfica	Não sei	Negativa	Positiva
401	Geral	Fem	30 a 49	SP + RM	Concordo	Feminino	De R$4.991 a R$9.980	De 30 a 39 anos	Capital	São Paulo (SP)	Ensino Superior Completo	4 a 6 dias por semana	Organização	Produção em massa	Distância do consumidor	Sim	Preservação ambiental	Simplificação da cadeia	Manutenção da origem animal	Não sei	Acho que o custo benefício pessoal e ambiental tem que valer.se é colhida de animal, tem sofrimento animal na cadeia de produção do mesmo jeito. Ainda, não sei se os insumos usados para multiplicação das células são benéficos a saúde. E também não sei se tem a mesma pegada de carbono da carne. Tenho a impressão que trocou 6 por meia dúzia, daí prefiro continuar comendo carne	Desfavorável	Neutra	Prejudicial	Não sei	Negativa	Neutra
402	Geral	Masc	30 a 49	SP + RM	Concordo	Masculino	De R$9.981 a R$14.970	De 30 a 39 anos	Capital	São Paulo (SP)	Ensino Superior Completo	Todos os dias da semana	Desumano	Problema	Vegetariano	Sim	Artificial	Problema	Humano	Não sei	Desconheço as complicações para o meu organismo	Não sei	Muito favorável	Benéfica	Não sei	Muito negativa	Muito positiva
403	Geral	Masc	30 a 49	SP + RM	Concordo	Masculino	De R$9.981 a R$14.970	De 40 a 49 anos	Região metropolitana	São Paulo (SP)	Pós-Graduação – Mestrado	Todos os dias da semana	Demorado	Rastreado	Limpo	Sim	Genetica	Engenharia	Suspeito	Não	Medo dos efeitos colaterais.	Neutra	Neutra	Muito prejudicial	Prejudicial	Neutra	Neutra
404	Geral	Masc	50 ou mais	SP + RM	Concordo	Masculino	De R$9.981 a R$14.970	60 anos ou mais	Capital	São Paulo (SP)	Ensino Superior Completo	1 a 3 dias por semana	Arcaico	Cruel	Inevitável	Sim	Fake	Artificial	FALSE	Não	Não sei o que é	Muito favorável	Favorável	Não sei	Não sei	Positiva	Positiva
405	Geral	Fem	50 ou mais	Salvador + RM	Concordo	Feminino	De R$4.991 a R$9.980	De 50 a 59 anos	Capital	Bahia (BA)	Ensino Médio Completo	4 a 6 dias por semana	Acho normal, ja morei no interior e era pior o abate desses animais	Sofrimento, angustia e muita demora	Poderia ser mais pratico	Não	Genètica	Câncer	Deformações	Não	Medo das reações q pode surgir em pro da saúde	Favorável	Desfavorável	Benéfica	Prejudicial	Neutra	Neutra
406	Geral	Fem	30 a 49	SP + RM	Concordo	Feminino	De R$1.997 a R$2.994	De 30 a 39 anos	Capital	São Paulo (SP)	Ensino Médio Completo	1 a 3 dias por semana	criacao	higiene	abatedouro	Não	artificial	sem gosto	estranho	Não sei	preciso ter mais conhecimento sobre o q e	Desfavorável	Favorável	Prejudicial	Prejudicial	Negativa	Positiva
407	Geral	Fem	30 a 49	SP + RM	Concordo	Feminino	De R$2.995 a R$4.990	De 30 a 39 anos	Capital	São Paulo (SP)	Ensino Superior Completo	4 a 6 dias por semana	Acessível	Praticidade	Desenfreado	Não	Asco	Nojo	Desrespeito	Não	Não acho algo natural	Neutra	Não sei	Benéfica	Muito prejudicial	Negativa	Positiva
408	Geral	Fem	30 a 49	SP + RM	Concordo	Feminino	De R$1.997 a R$2.994	De 30 a 39 anos	Capital	São Paulo (SP)	Ensino Superior Completo	1 a 3 dias por semana	Gado	Fazenda	Ração	Não	Artificial	Estranho	Cancerígeno	Não	Não parece ser saudável	Muito favorável	Desfavorável	Benéfica	Prejudicial	Negativa	Positiva
409	Geral	Fem	18 a 29	SP + RM	Concordo	Feminino	De R$2.995 a R$4.990	De 25 a 29 anos	Capital	São Paulo (SP)	Ensino Superior Completo	1 a 3 dias por semana	Tristeza	Destino	Alimento	Sim	Interessante	Curioso	Diferente	Sim	Para experimentar	Muito desfavorável	Favorável	Muito benéfica	Benéfica	Negativa	Positiva
410	Geral	Fem	30 a 49	SP + RM	Concordo	Feminino	De R$1.997 a R$2.994	De 40 a 49 anos	Capital	São Paulo (SP)	Ensino Médio Completo	Todos os dias da semana	Abatimento	Transporte	Consumo	Não	Não seja igual	Não custa experimentar	Deve ser gostoso	Sim	Pra experimentar	Desfavorável	Favorável	Benéfica	Neutra	Muito negativa	Positiva
411	Geral	Masc	18 a 29	SP + RM	Concordo	Masculino	De R$4.991 a R$9.980	De 25 a 29 anos	Capital	São Paulo (SP)	Ensino Superior Completo	Todos os dias da semana	Capitalismo	Crueldade	Lucro	Não	Sustentável	Caro	Novo	Sim	Porque sim	Desfavorável	Favorável	Neutra	Muito benéfica	Muito negativa	Muito positiva
412	Geral	Fem	30 a 49	SP + RM	Concordo	Feminino	De R$2.995 a R$4.990	De 30 a 39 anos	Capital	São Paulo (SP)	Ensino Médio Completo	Todos os dias da semana	Criação sustentável	Produtividade	Sem nenhum tipo de agrotoxico	Sim	Preservar a vida dos animais	Sem impacto ambientais	Agropecuária convencional	Sim	Porque talvez essa idéia irá diminuir ose sacrifícios dos animais na indústria da carne	Muito favorável	Muito favorável	Muito benéfica	Muito benéfica	Muito positiva	Muito positiva
413	Geral	Fem	30 a 49	SP + RM	Concordo	Feminino	De R$999 a R$1.996	De 40 a 49 anos	Capital	São Paulo (SP)	Ensino Médio Completo	Todos os dias da semana	Sofrimento	Saúde	comida	Não	Estranho	duvidoso	solução	Sim	Curiosidade, mas não tenho certeza, só experimentando.	Favorável	Favorável	Neutra	Benéfica	Negativa	Positiva
414	Geral	Fem	18 a 29	SP + RM	Concordo	Feminino	De R$999 a R$1.996	De 25 a 29 anos	Capital	São Paulo (SP)	Ensino Médio Incompleto	1 a 3 dias por semana	Do dos animais	Processo muito longo	Vontade de comer carne	Não	Muito bom	Sem morte dos animais	Diferente	Sim	Pra experimentar e se for bom n precisaria matar os bichos	Muito desfavorável	Desfavorável	Neutra	Neutra	Muito negativa	Muito negativa
415	Geral	Masc	18 a 29	SP + RM	Concordo	Masculino	De R$999 a R$1.996	De 25 a 29 anos	Capital	São Paulo (SP)	Ensino Médio Completo	Todos os dias da semana	Não	Não	Não	Sim	Não	Não	Não	Sim	Não	Neutra	Neutra	Neutra	Neutra	Neutra	Neutra
416	Geral	Fem	50 ou mais	SP + RM	Concordo	Feminino	De R$2.995 a R$4.990	60 anos ou mais	Capital	São Paulo (SP)	Ensino Superior Completo	1 a 3 dias por semana	HIGIENE	HORMONIOS	PREÇO	Não	INCREDULIDADE	TECNOLOGIA	FUTURO	Não sei	PRECISO EXPERIMENTAR	Desfavorável	Favorável	Neutra	Não sei	Neutra	Positiva
417	Geral	Fem	30 a 49	SP + RM	Concordo	Feminino	De R$1.997 a R$2.994	De 40 a 49 anos	Capital	São Paulo (SP)	Ensino Médio Completo	1 a 3 dias por semana	Custos,	Caro	Estragar	Não	Gosto	Finalidade	Informações	Não sei	Não conheço	Desfavorável	Neutra	Prejudicial	Benéfica	Negativa	Positiva
418	Geral	Fem	18 a 29	SP + RM	Concordo	Feminino	De R$2.995 a R$4.990	De 25 a 29 anos	Capital	São Paulo (SP)	Pós-Graduação – Especialização	No máximo em um dia por semana	nao sei	nao sei	nao sei	Não	nao sei	nao sei	nao sei	Não	nao sei o que é isso	Muito desfavorável	Neutra	Prejudicial	Neutra	Neutra	Neutra
419	Geral	Fem	50 ou mais	Salvador + RM	Concordo	Feminino	De R$999 a R$1.996	De 50 a 59 anos	Capital	Bahia (BA)	Ensino Superior Completo	1 a 3 dias por semana	Custo	Prejuízos	Benefícios	Sim	Capitalismo	Não consumo	Não compraria	Não	Porque não comeria uma carne produzida desta forma	Muito desfavorável	Desfavorável	Benéfica	Muito prejudicial	Neutra	Neutra
420	Geral	Masc	30 a 49	SP + RM	Concordo	Masculino	De R$1.997 a R$2.994	De 30 a 39 anos	Capital	São Paulo (SP)	Ensino Superior Completo	4 a 6 dias por semana	Normal	Nada demais	Sistema normal	Sim	Estranho	Dúvidas	Diferente	Sim	Experimentar	Não sei	Não sei	Não sei	Não sei	Não sei	Não sei
421	Geral	Fem	18 a 29	SP + RM	Concordo	Feminino	De R$999 a R$1.996	De 25 a 29 anos	Capital	São Paulo (SP)	Ensino Médio Completo	4 a 6 dias por semana	Que tenho dó dos animais	Que se eu ver não como	Mas que carne vermelha e uma delícia	Não	Seria uma carne artificial	Algo parecido com a carne mas o gosto e de carne	Diferente	Não sei	Pois pelo jeito não é a carne mesmo e como se fosse um plástico com gosto de carne	Neutra	Favorável	Neutra	Neutra	Positiva	Positiva
422	Geral	Fem	30 a 49	SP + RM	Concordo	Feminino	Até R$998	De 40 a 49 anos	Capital	São Paulo (SP)	Ensino Superior Completo	1 a 3 dias por semana	Carne	Rotatividade	Comércio	Não	Interessante	Sem dor	Atrativo	Sim	Achei interessante	Neutra	Muito favorável	Neutra	Muito benéfica	Muito positiva	Muito positiva
423	Geral	Masc	30 a 49	SP + RM	Concordo	Masculino	De R$4.991 a R$9.980	De 30 a 39 anos	Capital	São Paulo (SP)	Ensino Superior Completo	Não consumo carne, sou vegano(a)	Sofrimento	Desrespeito	Desnecessário	Não	Inovação	Sofrimento	Desrespeito	Não	Por ser vegano	Muito desfavorável	Desfavorável	Muito prejudicial	Prejudicial	Muito negativa	Negativa
424	Geral	Fem	30 a 49	SP + RM	Concordo	Feminino	De R$999 a R$1.996	De 40 a 49 anos	Capital	São Paulo (SP)	Ensino Médio Completo	4 a 6 dias por semana	Qualidade	Preço	Marca	Não	Dever ser boa	Barata	Qualidade	Não	Nao sei se e boa	Favorável	Muito favorável	Neutra	Benéfica	Negativa	Positiva
425	Geral	Fem	30 a 49	SP + RM	Concordo	Feminino	De R$999 a R$1.996	De 30 a 39 anos	Capital	São Paulo (SP)	Ensino Médio Completo	Todos os dias da semana	Meio natural	Normal	Não agride o meio ambiente	Sim	Não confio	Menos doloroso para o animal	Mais rapido	Não	Acredito que não tenha os mesmos nutrientes	Favorável	Favorável	Benéfica	Prejudicial	Negativa	Positiva
426	Geral	Masc	30 a 49	Salvador + RM	Concordo	Masculino	De R$4.991 a R$9.980	De 40 a 49 anos	Capital	Bahia (BA)	Ensino Superior Incompleto	Todos os dias da semana	evolução	preço	qualidade	Não	novidades	expressivo	inovador	Não sei	não conheço bem	Desfavorável	Desfavorável	Prejudicial	Prejudicial	Negativa	Negativa
427	Geral	Fem	50 ou mais	SP + RM	Concordo	Feminino	De R$2.995 a R$4.990	De 50 a 59 anos	Capital	São Paulo (SP)	Ensino Superior Completo	1 a 3 dias por semana	Saude	Preço	Qualidade	Sim	Genética	Transformação	Preço	Não	Porque, é a intervenção do homem e não a natureza fazendo o trabalho dela	Muito favorável	Desfavorável	Muito benéfica	Muito prejudicial	Muito positiva	Muito negativa
428	Geral	Masc	18 a 29	SP + RM	Concordo	Masculino	De R$999 a R$1.996	De 25 a 29 anos	Capital	São Paulo (SP)	Ensino Superior Incompleto	Todos os dias da semana	Produtos industrializados	Supermercado	Lanchonete	Não	Preocupante	Gosto ruim	Produtos industrializados	Não sei	Pode fazer mal	Favorável	Favorável	Muito benéfica	Muito prejudicial	Neutra	Neutra
429	Geral	Fem	18 a 29	SP + RM	Concordo	Feminino	De R$1.997 a R$2.994	De 25 a 29 anos	Capital	São Paulo (SP)	Ensino Médio Completo	Todos os dias da semana	Cresce	Mata	Come	Não	Simulaçao	Nojo	Nao iria comer	Não	Nao seria o mesmo gosto de uma normal. E seria colocado hormonio e modificar o natural	Muito favorável	Neutra	Não sei	Benéfica	Neutra	Neutra
430	Geral	Masc	18 a 29	SP + RM	Concordo	Masculino	De R$2.995 a R$4.990	De 25 a 29 anos	Capital	São Paulo (SP)	Ensino Médio Completo	Todos os dias da semana	Qualidade	Saúde	Saudável	Sim	Qualidade	Saudável	Melhor	Sim	Porque é saudável	Muito favorável	Muito favorável	Muito benéfica	Muito benéfica	Muito positiva	Muito positiva
431	Geral	Masc	30 a 49	SP + RM	Concordo	Masculino	De R$4.991 a R$9.980	De 30 a 39 anos	Capital	São Paulo (SP)	Ensino Médio Completo	4 a 6 dias por semana	Comercio	Industrial	Desconfiança	Sim	Modernidade	Vida	Melhoria	Sim	Não vejo problema em relação a carne normal	Muito favorável	Favorável	Muito benéfica	Benéfica	Muito positiva	Muito positiva
432	Geral	Masc	30 a 49	SP + RM	Concordo	Masculino	De R$2.995 a R$4.990	De 30 a 39 anos	Capital	São Paulo (SP)	Ensino Médio Incompleto	Todos os dias da semana	derivados	enlatados	vegetais	Não	genérico	artificial	celulas	Sim	porque seria melhor do que abater o animais	Desfavorável	Favorável	Neutra	Benéfica	Muito negativa	Positiva
433	Geral	Fem	30 a 49	SP + RM	Concordo	Feminino	De R$4.991 a R$9.980	De 40 a 49 anos	Capital	São Paulo (SP)	Ensino Médio Completo	1 a 3 dias por semana	abate	idealização	sofrimento	Não	menos sofrimento	sem abate	avanço da medicina	Sim	acho que seria uma boa ideia, assim evitaria tantos sofrimentos, os animais não seriam abatidos.	Desfavorável	Muito favorável	Prejudicial	Neutra	Muito negativa	Positiva
434	Geral	Fem	30 a 49	Salvador + RM	Concordo	Feminino	De R$999 a R$1.996	De 30 a 39 anos	Capital	Bahia (BA)	Ensino Superior Incompleto	Todos os dias da semana	Rapidez	Higiene	Tristeza	Não	Tecnologia	Higiene	Tristeza	Não sei	Não sei se é confiável	Muito favorável	Não sei	Benéfica	Benéfica	Neutra	Positiva
435	Geral	Masc	30 a 49	SP + RM	Concordo	Masculino	De R$9.981 a R$14.970	De 30 a 39 anos	Capital	São Paulo (SP)	Ensino Superior Completo	4 a 6 dias por semana	Deshumanizados	Morte	Animal	Não	Otimo	Maravilla	Parabens	Sim	Menos morte de animais	Desfavorável	Favorável	Neutra	Neutra	Negativa	Muito positiva
436	Geral	Masc	18 a 29	SP + RM	Concordo	Masculino	De R$999 a R$1.996	De 25 a 29 anos	Capital	São Paulo (SP)	Ensino Superior Incompleto	1 a 3 dias por semana	higiene	qualidade	rapidez	Sim	confiaça	doenças	avanço	Sim	um produto que é feito com a mais avançada tecnologia	Favorável	Favorável	Benéfica	Benéfica	Positiva	Positiva
437	Geral	Fem	30 a 49	SP + RM	Concordo	Feminino	De R$1.997 a R$2.994	De 40 a 49 anos	Capital	São Paulo (SP)	Ensino Médio Completo	1 a 3 dias por semana	Tratamento	Preparação	Consumo	Sim	Testes	Artificial	Sem nutrição	Não	Não acho que seja confiável	Neutra	Não sei	Muito benéfica	Não sei	Muito negativa	Muito positiva
438	Geral	Masc	30 a 49	SP + RM	Concordo	Masculino	De R$9.981 a R$14.970	De 30 a 39 anos	Capital	São Paulo (SP)	Ensino Superior Completo	1 a 3 dias por semana	complexo	diferenciado	variado	Não	não natural	estranho	prejudicial	Não	não é natural	Favorável	Neutra	Neutra	Neutra	Positiva	Neutra
439	Geral	Fem	30 a 49	SP + RM	Concordo	Feminino	De R$2.995 a R$4.990	De 30 a 39 anos	Capital	São Paulo (SP)	Ensino Superior Completo	1 a 3 dias por semana	Ciclo	Prioridades	Cuidado	Sim	Inovação	Qualidade	Mudança	Sim	Pela qualidade do pfo	Neutra	Favorável	Neutra	Neutra	Neutra	Positiva
440	Geral	Fem	50 ou mais	SP + RM	Concordo	Feminino	De R$2.995 a R$4.990	De 50 a 59 anos	Capital	São Paulo (SP)	Ensino Superior Incompleto	1 a 3 dias por semana	Não sei	Não sei	Não sei	Não	Não sei	Não sei	Não sei	Não sei	Estranho	Neutra	Não sei	Neutra	Não sei	Não sei	Muito positiva
441	Geral	Fem	30 a 49	SP + RM	Concordo	Feminino	De R$2.995 a R$4.990	De 40 a 49 anos	Capital	São Paulo (SP)	Ensino Médio Completo	1 a 3 dias por semana	Agropecuária	Pasto	Desmatamento	Não	Desmatamento	Agro	Falta de consideração com os animais	Não sei	Não conheço	Muito desfavorável	Muito desfavorável	Prejudicial	Muito prejudicial	Muito negativa	Negativa
442	Geral	Fem	30 a 49	Salvador + RM	Concordo	Feminino	De R$2.995 a R$4.990	De 30 a 39 anos	Capital	Bahia (BA)	Ensino Superior Completo	Todos os dias da semana	Matadouro	Pasto	Frigorífico	Sim	Morte zero	Saudável	Não maltrato de animais	Sim	Não mataria o animal	Muito desfavorável	Muito desfavorável	Benéfica	Benéfica	Positiva	Muito positiva
443	Geral	Fem	30 a 49	SP + RM	Concordo	Feminino	De R$999 a R$1.996	De 40 a 49 anos	Capital	São Paulo (SP)	Ensino Superior Completo	Todos os dias da semana	Gostoso	Delicia	Vicia	Não	Interessante	Pode se pensar	Útil	Sim	Novidade	Desfavorável	Favorável	Benéfica	Benéfica	Positiva	Positiva
444	Geral	Fem	30 a 49	SP + RM	Concordo	Feminino	De R$4.991 a R$9.980	De 30 a 39 anos	Capital	São Paulo (SP)	Pós-Graduação – Especialização	4 a 6 dias por semana	Logística	Alimentação	Boi	Não	Ciência	Tecnologia	Alimentos	Sim	Nunca comi, experimentaria pra saber se gosto	Favorável	Favorável	Não sei	Não sei	Positiva	Positiva
445	Geral	Masc	18 a 29	SP + RM	Concordo	Masculino	De R$999 a R$1.996	De 25 a 29 anos	Capital	São Paulo (SP)	Ensino Superior Completo	1 a 3 dias por semana	rapido	pratico	eficiente	Sim	tecnologia	avanco	criatividade	Não sei	nunca comi	Neutra	Neutra	Neutra	Neutra	Neutra	Neutra
446	Geral	Fem	30 a 49	SP + RM	Concordo	Feminino	De R$1.997 a R$2.994	De 40 a 49 anos	Capital	São Paulo (SP)	Ensino Superior Completo	4 a 6 dias por semana	eficiente	produtivo	correto	Sim	não-natural	tecnologia	caro	Não sei	A ideia não me atrai. Mas se tiver alguma oportunidade de experimentar, talvez prove, por curiosidade.	Favorável	Favorável	Muito benéfica	Neutra	Positiva	Positiva
447	Geral	Fem	30 a 49	Salvador + RM	Concordo	Feminino	Até R$998	De 30 a 39 anos	Região metropolitana	Bahia (BA)	Ensino Médio Completo	4 a 6 dias por semana	Muito processo	Nao ê saudavel	Nao sei	Não	Muito processo	Nao saudavel	Nao sei	Não sei	Muito processo	Neutra	Neutra	Muito prejudicial	Muito prejudicial	Muito negativa	Muito negativa
448	Geral	Fem	30 a 49	Salvador + RM	Concordo	Feminino	De R$2.995 a R$4.990	De 30 a 39 anos	Capital	Bahia (BA)	Ensino Médio Completo	1 a 3 dias por semana	Cuidado com os animais	Os procedimentos usado para abate	Refro	Não	Abastecimento	O lugar	Procedência	Sim	Não vejo problema	Neutra	Neutra	Neutra	Neutra	Neutra	Neutra
449	Geral	Fem	30 a 49	SP + RM	Concordo	Feminino	De R$2.995 a R$4.990	De 40 a 49 anos	Capital	São Paulo (SP)	Ensino Superior Completo	4 a 6 dias por semana	demora	dó	caro	Não	rapidez	medo	doença	Não sei	desconfiada da produção, origem	Não sei	Não sei	Prejudicial	Não sei	Muito negativa	Positiva
450	Geral	Fem	18 a 29	SP + RM	Concordo	Feminino	De R$4.991 a R$9.980	De 25 a 29 anos	Capital	São Paulo (SP)	Ensino Superior Completo	Todos os dias da semana	Cruel	Aquecimento global	Forçado	Não	Assustador	Faz mal	Evolução	Não sei	Me assustaria a princípio	Muito desfavorável	Favorável	Benéfica	Prejudicial	Muito negativa	Muito positiva
451	Geral	Fem	50 ou mais	SP + RM	Concordo	Feminino	De R$1.997 a R$2.994	De 50 a 59 anos	Capital	São Paulo (SP)	Ensino Superior Completo	1 a 3 dias por semana	sangue	preço	açougue	Não	curioso	sabor	preço	Não sei	provaria	Desfavorável	Não sei	Prejudicial	Não sei	Neutra	Não sei
452	Geral	Fem	18 a 29	SP + RM	Concordo	Feminino	De R$1.997 a R$2.994	De 25 a 29 anos	Capital	São Paulo (SP)	Ensino Médio Completo	No máximo em um dia por semana	ESTRESSE PARA O ANIMAL	PROCESSO LENTO	LOGISTICA	Não	EFICAZ	CRIATIVO	LUCRATIVO	Não sei	TERIA QUE SABER MAIS A RESPEITO, ANTES DE PROVAR.	Favorável	Favorável	Benéfica	Não sei	Negativa	Positiva
453	Geral	Masc	18 a 29	Salvador + RM	Concordo	Masculino	De R$1.997 a R$2.994	De 25 a 29 anos	Capital	Bahia (BA)	Ensino Médio Completo	1 a 3 dias por semana	LOGISTICA	ESTRUTURA	SAUDE	Sim	NADA SAUDAVEL	MENOS LOGISTICA	FUTURO	Não	NAO ACHO QUE SEJA SAUDAVEL	Muito favorável	Neutra	Muito benéfica	Muito prejudicial	Neutra	Muito positiva
454	Geral	Masc	18 a 29	SP + RM	Concordo	Masculino	De R$2.995 a R$4.990	De 18 a 24 anos	Capital	São Paulo (SP)	Ensino Superior Completo	4 a 6 dias por semana	Sistema que funciona	Agilidade	Crueldade	Sim	Inteligencia	Sistema que funciona	Crueldade	Não	Prefiro não dizer	Favorável	Muito desfavorável	Benéfica	Prejudicial	Muito negativa	Muito negativa
455	Geral	Fem	18 a 29	SP + RM	Concordo	Feminino	Até R$998	De 18 a 24 anos	Capital	São Paulo (SP)	Ensino Médio Completo	Todos os dias da semana	Comer	Fabricar	Vender	Não	Produzir	Comer	Vender	Não	Porque não	Neutra	Neutra	Neutra	Neutra	Neutra	Negativa
456	Geral	Fem	30 a 49	SP + RM	Concordo	Feminino	De R$999 a R$1.996	De 30 a 39 anos	Capital	São Paulo (SP)	Ensino Médio Completo	1 a 3 dias por semana	Engordar o animal	Matar	E vender	Não	Praticidade	Facilidade	Comprometimento	Sim	Parece que não mudaria o sabor	Desfavorável	Favorável	Neutra	Benéfica	Negativa	Positiva
457	Geral	Masc	18 a 29	SP + RM	Concordo	Masculino	De R$1.997 a R$2.994	De 25 a 29 anos	Capital	São Paulo (SP)	Ensino Superior Completo	4 a 6 dias por semana	Engorda	Abate	Preço	Não	Salvar	Inovação	Preço	Sim	Para experimentar o novo produto e ainda salvaria muitos animais	Desfavorável	Muito favorável	Neutra	Não sei	Muito negativa	Muito positiva
458	Geral	Fem	50 ou mais	SP + RM	Concordo	Feminino	Mais de R$14.970	De 50 a 59 anos	Capital	São Paulo (SP)	Ensino Superior Completo	4 a 6 dias por semana	complexo	dinâmico	higiene	Sim	muito mais complexo	arriscado	paladar	Não sei	Na minha opinião, é um alimento ultraprocessado e não sei se haverá consequências para a minha saúde	Favorável	Favorável	Benéfica	Não sei	Negativa	Positiva
459	Geral	Fem	50 ou mais	SP + RM	Concordo	Feminino	De R$2.995 a R$4.990	60 anos ou mais	Capital	São Paulo (SP)	Ensino Médio Completo	1 a 3 dias por semana	preço final	demora distribuição	gasto	Não	sabor	duvida	preço	Não	falta de conhecimento sobre produto	Desfavorável	Não sei	Benéfica	Prejudicial	Positiva	Negativa
460	Geral	Fem	30 a 49	SP + RM	Concordo	Feminino	De R$2.995 a R$4.990	De 30 a 39 anos	Capital	São Paulo (SP)	Ensino Superior Incompleto	1 a 3 dias por semana	É limpo	É seguro com relação a bacteria	E consumível	Não	Estranho	É possível?	É gostoso como carne?	Não sei	Porquê tudo que é novo, surpreende e deixa incertezas.	Neutra	Muito favorável	Benéfica	Não sei	Neutra	Não sei
461	Geral	Fem	30 a 49	SP + RM	Concordo	Feminino	De R$999 a R$1.996	De 30 a 39 anos	Capital	São Paulo (SP)	Ensino Médio Completo	1 a 3 dias por semana	trabalhoso	necessario	impostos	Não	rapido	tecnologia	impostos	Não sei	não tenho certeza se o gosto seria bom	Muito desfavorável	Favorável	Neutra	Neutra	Negativa	Muito positiva
462	Geral	Fem	30 a 49	SP + RM	Concordo	Feminino	De R$2.995 a R$4.990	De 30 a 39 anos	Capital	São Paulo (SP)	Ensino Médio Completo	4 a 6 dias por semana	Reprodução	Cadeia alimentar	Ciclo da vida	Não	Se funcionar e for o mesmo gosto	Tiver as mesmas proteinas	Consumiria sem problemas	Não sei	Depende do gosto e qualidade	Favorável	Favorável	Benéfica	Não sei	Negativa	Positiva
463	Geral	Masc	30 a 49	Salvador + RM	Concordo	Masculino	De R$1.997 a R$2.994	De 40 a 49 anos	Capital	Bahia (BA)	Ensino Médio Completo	4 a 6 dias por semana	Churrasco	Bife	Delícia	Não	Espanto	Desagradável	Futuro	Não	Acho que ficaria em gosto	Favorável	Não sei	Benéfica	Muito prejudicial	Não sei	Positiva
464	Geral	Masc	50 ou mais	Salvador + RM	Concordo	Masculino	De R$2.995 a R$4.990	60 anos ou mais	Capital	Bahia (BA)	Ensino Médio Completo	1 a 3 dias por semana	vigilância sanitária	preço elevado	segurança dos animais	Não	Preocupação com a saúde	segurança dos produtos	muita atenção na compra	Não sei	preciso pesquisar mais e saber quais os benefícios e malefícios deste tipo de carne	Muito favorável	Não sei	Benéfica	Neutra	Positiva	Neutra
465	Geral	Fem	18 a 29	SP + RM	Concordo	Feminino	De R$1.997 a R$2.994	De 25 a 29 anos	Capital	São Paulo (SP)	Ensino Superior Incompleto	4 a 6 dias por semana	Dor	Tristeza	comida	Não	Rapidez	Sem sabor	Modificada	Não sei	Teria que experimentar primeiro um pedaço pequeno.	Neutra	Muito desfavorável	Neutra	Neutra	Muito negativa	Muito positiva
466	Geral	Fem	18 a 29	SP + RM	Concordo	Feminino	De R$999 a R$1.996	De 25 a 29 anos	Capital	São Paulo (SP)	Ensino Médio Completo	Todos os dias da semana	Não sei	Nenhum	Nada	Não	Caro	Difícil	Não sei se tem possibilidade	Não sei	Acho que deve ser ruim	Neutra	Muito favorável	Muito benéfica	Neutra	Positiva	Neutra
467	Geral	Masc	50 ou mais	Salvador + RM	Concordo	Masculino	De R$4.991 a R$9.980	De 50 a 59 anos	Capital	Bahia (BA)	Ensino Superior Incompleto	1 a 3 dias por semana	trabalhoso	processos	riscos	Sim	progresso	produçao	comerçio	Não	teria ser feito mais pesquisas em laboratorio saber sobre perigos e beneficios	Desfavorável	Desfavorável	Neutra	Neutra	Neutra	Neutra
468	Geral	Fem	18 a 29	Salvador + RM	Concordo	Feminino	De R$1.997 a R$2.994	De 18 a 24 anos	Capital	Bahia (BA)	Ensino Superior Completo	Todos os dias da semana	saúde	bem-estar	acessibilidade	Sim	saúde	carnes melhores	carnes de maior qualidade	Sim	porque transmite a ideia de que é mais saudável	Favorável	Favorável	Neutra	Benéfica	Positiva	Positiva
469	Geral	Fem	30 a 49	SP + RM	Concordo	Feminino	De R$2.995 a R$4.990	De 30 a 39 anos	Capital	São Paulo (SP)	Ensino Superior Completo	No máximo em um dia por semana	nada	nada	nada	Não	ruim	horrivel	nojento	Não	tenho nojo e deve fazer mau a saude	Muito desfavorável	Muito desfavorável	Muito prejudicial	Muito prejudicial	Muito positiva	Muito negativa
470	Geral	Fem	30 a 49	SP + RM	Concordo	Feminino	De R$2.995 a R$4.990	De 30 a 39 anos	Capital	São Paulo (SP)	Ensino Médio Completo	Todos os dias da semana	Trabalho	Comida	Animais	Sim	Saudável	Sem morte	Trabalho	Sim	Não sou vegetariana,mas poderia ser,iria adorar a ideia de carne sem sofrimento animal	Muito desfavorável	Muito favorável	Prejudicial	Muito benéfica	Muito negativa	Muito positiva
471	Geral	Fem	30 a 49	SP + RM	Concordo	Feminino	De R$2.995 a R$4.990	De 30 a 39 anos	Capital	São Paulo (SP)	Pós-Graduação – Mestrado	Todos os dias da semana	Delícia	Açougue	Carne	Sim	Saúde	Medo	Doença	Não sei	Medo de alguma doença. Se essa carne é segura ?	Neutra	Favorável	Neutra	Não sei	Neutra	Positiva
472	Geral	Masc	18 a 29	SP + RM	Concordo	Masculino	De R$1.997 a R$2.994	De 25 a 29 anos	Região metropolitana	São Paulo (SP)	Ensino Médio Completo	No máximo em um dia por semana	Muito transporte	Trabalhoso	Gasto	Sim	Simplicidade	Menos mão de obra	Dúvida quanto a qualidade	Sim	Dependendo do valor e da quantidade de carboidratos e vitaminas que ela oferecesse para o meu dia.	Neutra	Favorável	Muito benéfica	Neutra	Neutra	Muito positiva
473	Geral	Fem	30 a 49	SP + RM	Concordo	Feminino	De R$4.991 a R$9.980	De 40 a 49 anos	Capital	São Paulo (SP)	Ensino Superior Completo	4 a 6 dias por semana	qualidade de vida dos animais	qualidade da carne	estocagem	Não	nada saudavel	pode causar doenças	comercializaçao	Não	não acho saudavel	Favorável	Desfavorável	Benéfica	Prejudicial	Negativa	Muito negativa
474	Geral	Fem	50 ou mais	Salvador + RM	Concordo	Feminino	De R$999 a R$1.996	De 50 a 59 anos	Região metropolitana	Bahia (BA)	Ensino Superior Incompleto	No máximo em um dia por semana	consumir	venda	abate	Não	nao sei	nada	a respeito	Não sei	nao tenho nenhum conhecimento a respeito	Não sei	Não sei	Não sei	Não sei	Não sei	Não sei
475	Geral	Fem	18 a 29	SP + RM	Concordo	Feminino	De R$1.997 a R$2.994	De 25 a 29 anos	Capital	São Paulo (SP)	Ensino Superior Completo	1 a 3 dias por semana	Tristeza	Vergonha	Decepção	Não	Desejo	Fome	Realidade	Não sei	Fiquei com receio das coisas que eles aplicam	Desfavorável	Muito favorável	Muito prejudicial	Não sei	Muito negativa	Neutra
476	Geral	Fem	30 a 49	SP + RM	Concordo	Feminino	Mais de R$14.970	De 30 a 39 anos	Capital	São Paulo (SP)	Pós-Graduação – Mestrado	4 a 6 dias por semana	Produção	Indústria	Padrão de qualidade	Não	Inovacao	Opcao	Tecnologia	Não sei	Esperimentacao	Desfavorável	Favorável	Muito benéfica	Não sei	Negativa	Muito positiva
477	Geral	Masc	30 a 49	SP + RM	Concordo	Masculino	De R$9.981 a R$14.970	De 40 a 49 anos	Capital	São Paulo (SP)	Ensino Superior Completo	Todos os dias da semana	Alimento	Carne fresca	Faz parte da vida	Não	Nunca ouvi falar	Mas se for nutritiva	Se tiver o mesmo gosto, sem problemas	Sim	Aí não precisaria matar os animais.	Muito favorável	Muito favorável	Benéfica	Muito benéfica	Negativa	Muito positiva
478	Geral	Fem	30 a 49	SP + RM	Concordo	Feminino	De R$999 a R$1.996	De 30 a 39 anos	Capital	São Paulo (SP)	Ensino Superior Incompleto	1 a 3 dias por semana	Distribuição	Produtos	qualidade	Sim	QUALIDADE	TEMPERATURA	CONSUMIDOR	Sim	TEMOS QUE EXPERIMENTAR TUDO ANTES DE DIZER QUE NÃO GOSTAMOS	Neutra	Neutra	Neutra	Neutra	Neutra	Neutra
479	Geral	Fem	30 a 49	SP + RM	Concordo	Feminino	De R$1.997 a R$2.994	De 30 a 39 anos	Capital	São Paulo (SP)	Ensino Superior Completo	Não consumo carne, sou vegetariano(a)	Sofrimento	Do	Gado	Não	Tecnologia	Nada saudável	Loucura	Não	Sou vegetariana	Muito desfavorável	Neutra	Neutra	Prejudicial	Negativa	Negativa
480	Geral	Fem	30 a 49	SP + RM	Concordo	Feminino	De R$1.997 a R$2.994	De 30 a 39 anos	Capital	São Paulo (SP)	Ensino Superior Completo	4 a 6 dias por semana	Morte	Hormônio	Poluição	Sim	Limpo	Seguro	Inovador	Sim	Porque tenho apreço pelos animais e contribuiria para um futuro mais sustentável.	Muito desfavorável	Muito favorável	Benéfica	Neutra	Muito negativa	Muito positiva
481	Geral	Fem	30 a 49	SP + RM	Concordo	Feminino	De R$999 a R$1.996	De 30 a 39 anos	Capital	São Paulo (SP)	Ensino Superior Completo	1 a 3 dias por semana	transporte	alimentação	venda	Não	diferente	sem contato com bacterias	cuidado	Não	prefiro sentir o sabor natural da carne	Neutra	Favorável	Benéfica	Prejudicial	Neutra	Positiva
482	Geral	Fem	18 a 29	SP + RM	Concordo	Feminino	De R$999 a R$1.996	De 18 a 24 anos	Região metropolitana	São Paulo (SP)	Ensino Médio Completo	1 a 3 dias por semana	Qualidade	Rapidez	Eficiência	Não	Diferente	Convencional	Curiosidade	Sim	Gosto de sabores novos, pode ser até mas saudável	Desfavorável	Neutra	Prejudicial	Neutra	Negativa	Neutra
483	Geral	Fem	18 a 29	SP + RM	Concordo	Feminino	De R$2.995 a R$4.990	De 18 a 24 anos	Capital	São Paulo (SP)	Ensino Superior Incompleto	4 a 6 dias por semana	reforma agrária	alto custo de produção	destruição do meio ambiente	Sim	interessante	ainda é animal	questionamento da necessidade de acabar com terras indigenas para produção de carne	Sim	comeria se reduzisse o impacto social e ambiental	Não sei	Não sei	Neutra	Não sei	Negativa	Não sei
484	Geral	Masc	18 a 29	SP + RM	Concordo	Masculino	De R$4.991 a R$9.980	De 25 a 29 anos	Capital	São Paulo (SP)	Ensino Superior Incompleto	Não consumo carne, sou vegetariano(a)	Matança	Sacrificios	Tortura	Não	Bizarrice	Alien	Doideira	Não sei	Estranho	Muito desfavorável	Muito favorável	Prejudicial	Benéfica	Muito negativa	Positiva
485	Geral	Fem	30 a 49	Salvador + RM	Concordo	Feminino	Mais de R$14.970	De 30 a 39 anos	Capital	Bahia (BA)	Ensino Superior Incompleto	4 a 6 dias por semana	Trabalho	Mão de obra especializada	Logística	Não	Artificial	Não consumo	Laboratório	Não	Não confio	Desfavorável	Favorável	Neutra	Prejudicial	Negativa	Positiva
486	Geral	Fem	18 a 29	SP + RM	Concordo	Feminino	De R$2.995 a R$4.990	De 18 a 24 anos	Capital	São Paulo (SP)	Ensino Superior Completo	1 a 3 dias por semana	Receio	Aflição	Insegurança	Não	Confiança	Felicidade	Segurança	Sim	Por me sentir melhor comigo mesmo pelas escolhas	Muito favorável	Muito favorável	Prejudicial	Muito benéfica	Muito negativa	Muito positiva
487	Geral	Masc	18 a 29	SP + RM	Concordo	Masculino	De R$999 a R$1.996	De 25 a 29 anos	Região metropolitana	São Paulo (SP)	Ensino Médio Completo	4 a 6 dias por semana	Longo processo	Processo organizado	Outros	Não	Diferente	Inseguro	Cuidado	Não sei	Diferente	Favorável	Neutra	Benéfica	Prejudicial	Positiva	Negativa
488	Geral	Fem	30 a 49	Salvador + RM	Concordo	Feminino	De R$1.997 a R$2.994	De 40 a 49 anos	Capital	Bahia (BA)	Ensino Superior Completo	1 a 3 dias por semana	qualidade	demora	produção	Não	rapidez	sem abate de animais	sabor	Não sei	Ainda tenho receio da qualidade e sabor	Neutra	Favorável	Não sei	Não sei	Positiva	Neutra
489	Geral	Masc	30 a 49	SP + RM	Concordo	Masculino	Mais de R$14.970	De 40 a 49 anos	Capital	São Paulo (SP)	Pós-Graduação – Mestrado	4 a 6 dias por semana	complexo	longo	desperdício	Sim	eficiente	inovador	duvidoso	Não sei	Não tenho informações suficientes	Favorável	Neutra	Não sei	Neutra	Positiva	Muito positiva
490	Geral	Masc	18 a 29	SP + RM	Concordo	Masculino	Até R$998	De 18 a 24 anos	Capital	São Paulo (SP)	Ensino Médio Completo	1 a 3 dias por semana	Emprendorismo	Qualidade	Crueldade	Sim	Novidade	Incerteza	Qualidade	Sim	Deve ser boa	Neutra	Favorável	Prejudicial	Neutra	Neutra	Muito negativa
491	Geral	Fem	30 a 49	SP + RM	Concordo	Feminino	De R$1.997 a R$2.994	De 30 a 39 anos	Capital	São Paulo (SP)	Ensino Superior Incompleto	Todos os dias da semana	Uma cadeia que não para	C	Utilitário	Não	Assustador	Evolução	Praticidade	Sim	Pra experimentar	Muito favorável	Neutra	Benéfica	Neutra	Neutra	Neutra
492	Geral	Fem	18 a 29	SP + RM	Concordo	Feminino	De R$1.997 a R$2.994	De 25 a 29 anos	Capital	São Paulo (SP)	Ensino Superior Incompleto	1 a 3 dias por semana	Necessidade	Pena	Parar	Não	Inovadora	Possível	Experimentar	Sim	Posta não ter que abater animais	Muito favorável	Favorável	Benéfica	Benéfica	Muito negativa	Muito positiva
493	Geral	Fem	30 a 49	SP + RM	Concordo	Feminino	De R$999 a R$1.996	De 30 a 39 anos	Capital	São Paulo (SP)	Ensino Superior Incompleto	1 a 3 dias por semana	Agrotóxicos	Qualidade	Limpeza	Não	Mudança	Limpeza	Qualidade	Não sei	Não conheço e não sei se é boa	Desfavorável	Desfavorável	Prejudicial	Benéfica	Negativa	Positiva
494	Geral	Fem	30 a 49	SP + RM	Concordo	Feminino	De R$4.991 a R$9.980	De 30 a 39 anos	Capital	São Paulo (SP)	Ensino Médio Completo	Todos os dias da semana	Importação	Sabor	Venda	Não	Inteligente	Interessante	Saboroso	Sim	Porque parece ser bem melhor do que matar o animal	Muito favorável	Muito favorável	Muito benéfica	Muito benéfica	Muito positiva	Muito positiva
495	Geral	Masc	50 ou mais	SP + RM	Concordo	Masculino	De R$1.997 a R$2.994	60 anos ou mais	Capital	São Paulo (SP)	Ensino Superior Incompleto	4 a 6 dias por semana	Saúde	Força	Sujeira	Não	Não sei	Não sei	Não sei	Não	Pq é algo bem industrial do que o normal	Muito desfavorável	Muito desfavorável	Muito prejudicial	Muito prejudicial	Muito negativa	Muito negativa
496	Geral	Masc	30 a 49	Salvador + RM	Concordo	Masculino	De R$2.995 a R$4.990	De 40 a 49 anos	Capital	Bahia (BA)	Ensino Superior Incompleto	4 a 6 dias por semana	Avigor	Sadua	Perdigao	Sim	Sadia	Perdigão	Avignon	Sim	Tudo igual	Muito favorável	Muito favorável	Muito benéfica	Muito benéfica	Muito positiva	Muito positiva
497	Geral	Fem	30 a 49	SP + RM	Concordo	Feminino	De R$2.995 a R$4.990	De 30 a 39 anos	Capital	São Paulo (SP)	Ensino Superior Completo	1 a 3 dias por semana	Aceleração para o crescimento dos animais	Produtos industrializados	Conservantes	Sim	Química	Conservantes	Produtos Industrializados	Não	Por não ser natural, por fazer mal de acordo com meus conhecimentos.	Desfavorável	Favorável	Muito benéfica	Muito prejudicial	Muito negativa	Positiva
498	Geral	Fem	30 a 49	Salvador + RM	Concordo	Feminino	Até R$998	De 30 a 39 anos	Capital	Bahia (BA)	Ensino Médio Completo	1 a 3 dias por semana	higiene	pena	sabor	Não	gosto	saude	preço	Não sei	tenho que ver saber a procedencia	Desfavorável	Favorável	Benéfica	Não sei	Muito negativa	Positiva
499	Geral	Fem	18 a 29	SP + RM	Concordo	Feminino	Mais de R$14.970	De 18 a 24 anos	Capital	São Paulo (SP)	Ensino Superior Incompleto	Não consumo carne, sou vegetariano(a)	cruel	trágico	nojento	Sim	denecessario	gasto	improdutivo	Não	porque tem animal no meio	Muito desfavorável	Favorável	Muito prejudicial	Prejudicial	Muito negativa	Negativa
500	Geral	Fem	18 a 29	Salvador + RM	Concordo	Feminino	De R$1.997 a R$2.994	De 18 a 24 anos	Capital	Bahia (BA)	Ensino Superior Completo	No máximo em um dia por semana	maus tratos	doenças	alimentação não saudável	Não	arriscado	nova forma de alimentação	sem maus tratos aos animais	Não sei	porque não conheço muito sobre o assunto, antes teria que pesquisar mais sobre	Muito favorável	Muito favorável	Não sei	Não sei	Muito negativa	Positiva
501	Geral	Fem	30 a 49	SP + RM	Concordo	Feminino	Mais de R$14.970	De 30 a 39 anos	Capital	São Paulo (SP)	Ensino Superior Completo	1 a 3 dias por semana	demorado	organizado	extenso	Sim	rápido	FALSE	sustentável	Não sei	Sou fã de coisas naturais, nada de laboratórios	Desfavorável	Desfavorável	Benéfica	Prejudicial	Negativa	Negativa
502	Geral	Masc	50 ou mais	SP + RM	Concordo	Masculino	De R$4.991 a R$9.980	De 50 a 59 anos	Região metropolitana	São Paulo (SP)	Ensino Superior Completo	1 a 3 dias por semana	produção	negócio	meio ambiente	Não	Biologia	estranho	falta de conhecimento	Não sei	Não sei do que se trata	Desfavorável	Desfavorável	Benéfica	Neutra	Negativa	Não sei
503	Geral	Fem	18 a 29	SP + RM	Concordo	Feminino	Mais de R$14.970	De 18 a 24 anos	Capital	São Paulo (SP)	Ensino Superior Incompleto	Não consumo carne, sou vegano(a)	Crueldade	Estupro	Injustiça	Sim	Inovador	Limpo	Saudável	Sim	Porque não prejudicaria os animais, o planetas e as pessoas e também para incentivar esse comércio	Muito desfavorável	Muito favorável	Muito prejudicial	Muito benéfica	Muito negativa	Muito positiva
504	Geral	Masc	18 a 29	SP + RM	Concordo	Masculino	De R$1.997 a R$2.994	De 25 a 29 anos	Capital	São Paulo (SP)	Ensino Médio Completo	Todos os dias da semana	Crueldade	Falta de humanidade	Dor	Não	Tecnologia	Inovação	Novo conceito	Sim	Para experimentar	Desfavorável	Favorável	Prejudicial	Neutra	Neutra	Muito positiva
505	Geral	Fem	30 a 49	Salvador + RM	Concordo	Feminino	De R$1.997 a R$2.994	De 40 a 49 anos	Capital	Bahia (BA)	Ensino Superior Incompleto	Todos os dias da semana	esquisito	legal	normal	Não	interessante	legal	normal	Não sei	não entendi	Neutra	Desfavorável	Não sei	Benéfica	Muito negativa	Positiva
506	Geral	Masc	50 ou mais	SP + RM	Concordo	Masculino	De R$2.995 a R$4.990	De 50 a 59 anos	Capital	São Paulo (SP)	Ensino Superior Completo	1 a 3 dias por semana	Geração de emprego	economia	consumo	Sim	Tecnologia	produção	economia	Sim	Pq provem de um animal	Favorável	Favorável	Benéfica	Benéfica	Positiva	Positiva
507	Geral	Masc	18 a 29	Salvador + RM	Concordo	Masculino	De R$1.997 a R$2.994	De 25 a 29 anos	Capital	Bahia (BA)	Ensino Superior Completo	Todos os dias da semana	abate	consumo	animais	Não	sustentável	saudável	meio ambiente	Sim	porque parece ser mais sustentável	Desfavorável	Muito favorável	Benéfica	Benéfica	Muito negativa	Muito positiva
508	Geral	Masc	50 ou mais	SP + RM	Concordo	Masculino	De R$1.997 a R$2.994	De 50 a 59 anos	Capital	São Paulo (SP)	Ensino Superior Incompleto	1 a 3 dias por semana	distancia	percorre	frigorifico	Não	não	sem palavras	dificil	Não sei	experimentar talvez	Muito favorável	Não sei	Muito benéfica	Não sei	Não sei	Não sei
509	Geral	Fem	30 a 49	SP + RM	Concordo	Feminino	De R$4.991 a R$9.980	De 40 a 49 anos	Capital	São Paulo (SP)	Pós-Graduação – Especialização	No máximo em um dia por semana	higiene	conservação	limpeza	Sim	inseguração	sabor	artificial	Não	não confio	Favorável	Não sei	Neutra	Não sei	Negativa	Não sei
510	Geral	Fem	18 a 29	SP + RM	Concordo	Feminino	De R$2.995 a R$4.990	De 18 a 24 anos	Capital	São Paulo (SP)	Ensino Superior Incompleto	4 a 6 dias por semana	Prejudicial	Frio	Antigo	Não	Caro	Respeito aos animais	FALSE	Não sei	Não conheço a qualidade do produto, os estudos a respeito e nem os possíveis riscos desse consumo	Muito desfavorável	Neutra	Neutra	Neutra	Muito negativa	Não sei
511	Geral	Masc	50 ou mais	Salvador + RM	Concordo	Masculino	De R$2.995 a R$4.990	De 50 a 59 anos	Capital	Bahia (BA)	Ensino Médio Incompleto	1 a 3 dias por semana	gado	transporte	venda	Não	não sei	não sei	não sei	Não sei	não sei	Neutra	Neutra	Neutra	Neutra	Neutra	Neutra
512	Geral	Fem	18 a 29	SP + RM	Concordo	Feminino	De R$1.997 a R$2.994	De 18 a 24 anos	Capital	São Paulo (SP)	Ensino Superior Completo	1 a 3 dias por semana	saudavel	cuidado	frescor	Não	cuidado	limpeza	dificil	Não	por que nao conheco	Neutra	Neutra	Neutra	Neutra	Neutra	Neutra
513	Geral	Fem	30 a 49	Salvador + RM	Concordo	Feminino	Mais de R$14.970	De 40 a 49 anos	Capital	Bahia (BA)	Ensino Superior Completo	Todos os dias da semana	sabor	qualidade	delicia	Sim	sabor	nutricao	bom	Sim	bom	Muito favorável	Muito favorável	Muito benéfica	Muito benéfica	Muito positiva	Muito positiva
514	Geral	Masc	50 ou mais	SP + RM	Concordo	Masculino	De R$2.995 a R$4.990	60 anos ou mais	Capital	São Paulo (SP)	Ensino Superior Completo	4 a 6 dias por semana	criterio	organizaçao	qualidade	Não	inovador	duvidoso	desconhecido	Não sei	por dúvidas	Desfavorável	Neutra	Prejudicial	Neutra	Muito negativa	Negativa
515	Geral	Fem	30 a 49	Salvador + RM	Concordo	Feminino	De R$1.997 a R$2.994	De 30 a 39 anos	Capital	Bahia (BA)	Pós-Graduação – Especialização	1 a 3 dias por semana	tradicionalidade	normal	prático	Sim	inovador	sintético	placebo	Não sei	Nunca pensei a respeito até agora	Favorável	Favorável	Neutra	Benéfica	Neutra	Positiva
516	Geral	Masc	18 a 29	SP + RM	Concordo	Masculino	De R$999 a R$1.996	De 18 a 24 anos	Região metropolitana	São Paulo (SP)	Ensino Médio Completo	Todos os dias da semana	Sofrimento	Necessidade	Dor	Sim	Sofrimento	Animais	Humano	Não	Temeria algum sintoma ruim no futuro.	Neutra	Neutra	Prejudicial	Neutra	Muito negativa	Neutra
517	Geral	Fem	30 a 49	Salvador + RM	Concordo	Feminino	De R$999 a R$1.996	De 30 a 39 anos	Região metropolitana	Bahia (BA)	Pós-Graduação – Especialização	1 a 3 dias por semana	Nenhuma	Nenhuma	Nenhuma	Sim	Carne	Frango	Ok	Não	Saude	Neutra	Neutra	Neutra	Neutra	Neutra	Neutra
518	Geral	Fem	30 a 49	Salvador + RM	Concordo	Feminino	De R$1.997 a R$2.994	De 30 a 39 anos	Região metropolitana	Bahia (BA)	Ensino Superior Completo	1 a 3 dias por semana	varias etapas	tenho um puco de pena	é necessario	Sim	não é bom	fiquei com certo receio	parece ser prejudicial a saúde	Não	parece ser um experiencia	Neutra	Desfavorável	Neutra	Muito prejudicial	Neutra	Neutra
519	Geral	Masc	30 a 49	Salvador + RM	Concordo	Masculino	Até R$998	De 30 a 39 anos	Capital	Bahia (BA)	Ensino Superior Incompleto	1 a 3 dias por semana	Produção	Crescimento	Consumo	Sim	Manipulação da carne	Distribuição	Consumo	Sim	Experiência	Favorável	Muito favorável	Benéfica	Benéfica	Neutra	Positiva
520	Geral	Fem	30 a 49	SP + RM	Concordo	Feminino	De R$2.995 a R$4.990	De 30 a 39 anos	Capital	São Paulo (SP)	Ensino Superior Completo	4 a 6 dias por semana	triste	real	chato	Não	interessante	eficaz	pratico	Não sei	diferente	Neutra	Neutra	Benéfica	Neutra	Neutra	Positiva
521	Geral	Masc	50 ou mais	Salvador + RM	Concordo	Masculino	De R$2.995 a R$4.990	60 anos ou mais	Capital	Bahia (BA)	Ensino Médio Completo	Todos os dias da semana	crueldade	violencia	fome	Não	violencia	irregularidade	imprudencia	Não sei	por que não sou a favor	Não sei	Não sei	Não sei	Não sei	Não sei	Não sei
522	Geral	Fem	18 a 29	SP + RM	Concordo	Feminino	Até R$998	De 18 a 24 anos	Capital	São Paulo (SP)	Ensino Médio Completo	Todos os dias da semana	Nada	Nada	Nada	Não	Nada	Nada	Nada	Não sei	Não sei	Neutra	Favorável	Neutra	Neutra	Neutra	Neutra
523	Geral	Fem	18 a 29	Salvador + RM	Concordo	Feminino	De R$999 a R$1.996	De 18 a 24 anos	Capital	Bahia (BA)	Ensino Superior Completo	No máximo em um dia por semana	HIGIENE	PREÇO	CONSUMO	Não	DOENÇA	TECNOLOGIA	ECONOMIA	Não sei	NÃO TENHO O HABITO DE COMER CARNE TALVEZ PUDESSE ATÉ EXPERIMENTAR	Neutra	Favorável	Neutra	Neutra	Neutra	Neutra
524	Geral	Fem	30 a 49	Salvador + RM	Concordo	Feminino	De R$999 a R$1.996	De 30 a 39 anos	Capital	Bahia (BA)	Ensino Superior Completo	1 a 3 dias por semana	Ingiene	Limpeza	Alimentacao	Não	Telefone	Carne de alguma celula	Armazenamento	Não sei	Não sei o que é carne celular	Desfavorável	Desfavorável	Neutra	Prejudicial	Negativa	Negativa
525	Geral	Fem	18 a 29	SP + RM	Concordo	Feminino	De R$999 a R$1.996	De 18 a 24 anos	Capital	São Paulo (SP)	Ensino Médio Completo	Todos os dias da semana	Matamento dos animais	Muito consumo	Carne	Não	Tecnologia	Consumo	Carne	Não sei	Dúvidas	Neutra	Neutra	Neutra	Neutra	Negativa	Negativa
526	Geral	Masc	18 a 29	Salvador + RM	Concordo	Masculino	De R$999 a R$1.996	De 18 a 24 anos	Capital	Bahia (BA)	Ensino Superior Incompleto	4 a 6 dias por semana	Fazenda	Abatedouro	Transporte	Sim	Laboratório	Tecnologia	Celular	Sim	Inovação	Muito desfavorável	Favorável	Prejudicial	Benéfica	Muito positiva	Muito positiva
527	Geral	Fem	18 a 29	SP + RM	Concordo	Feminino	De R$1.997 a R$2.994	De 18 a 24 anos	Capital	São Paulo (SP)	Ensino Médio Completo	4 a 6 dias por semana	Procedimentos	Agilidade	Competência	Não	Rapidez	Economia	Meio ambiente	Não sei	Seria algo diferente	Desfavorável	Não sei	Neutra	Não sei	Muito negativa	Positiva
528	Geral	Fem	30 a 49	Salvador + RM	Concordo	Feminino	De R$999 a R$1.996	De 30 a 39 anos	Região metropolitana	Bahia (BA)	Ensino Superior Incompleto	No máximo em um dia por semana	Transporte	Abate	Consumo	Não	Distribuição	Venda	Consumo	Não	Ja nao.como carne	Desfavorável	Desfavorável	Prejudicial	Prejudicial	Negativa	Negativa
529	Geral	Masc	50 ou mais	Salvador + RM	Concordo	Masculino	Mais de R$14.970	60 anos ou mais	Capital	Bahia (BA)	Ensino Médio Completo	1 a 3 dias por semana	Abate	Venda	Consumo	Não	Nunca	ouvi	falar	Não	Não conheço	Neutra	Desfavorável	Neutra	Neutra	Neutra	Neutra
530	Geral	Masc	18 a 29	SP + RM	Concordo	Masculino	De R$2.995 a R$4.990	De 18 a 24 anos	Capital	São Paulo (SP)	Ensino Médio Completo	No máximo em um dia por semana	Ciclo	Alimento	Abatedouro	Sim	Diferente	Bom	Feliz	Sim	Para poupar mais animais de serem mortos	Desfavorável	Muito favorável	Prejudicial	Neutra	Muito negativa	Muito positiva
531	Geral	Fem	18 a 29	SP + RM	Concordo	Feminino	De R$2.995 a R$4.990	De 18 a 24 anos	Região metropolitana	São Paulo (SP)	Ensino Médio Completo	4 a 6 dias por semana	Desmatamento	Emissão de gases	Morte	Sim	Ciência	Processo	Vida	Sim	Porque não estaria matando um animal para comer	Desfavorável	Favorável	Neutra	Não sei	Negativa	Positiva
532	Geral	Masc	30 a 49	Salvador + RM	Concordo	Masculino	De R$999 a R$1.996	De 40 a 49 anos	Capital	Bahia (BA)	Ensino Médio Completo	Todos os dias da semana	carne moida	frango	peixe	Sim	frango	ave	carne	Sim	tem sabor natural	Favorável	Neutra	Benéfica	Benéfica	Positiva	Positiva
533	Geral	Fem	30 a 49	Salvador + RM	Concordo	Feminino	De R$1.997 a R$2.994	De 40 a 49 anos	Capital	Bahia (BA)	Ensino Superior Completo	1 a 3 dias por semana	Hormônios	Capitalismo	Tempo	Não	Ciências	Novidades	Estranho	Não sei	Porque não conheço	Favorável	Favorável	Prejudicial	Neutra	Neutra	Neutra
534	Geral	Masc	18 a 29	Salvador + RM	Concordo	Masculino	De R$999 a R$1.996	De 25 a 29 anos	Capital	Bahia (BA)	Ensino Superior Incompleto	Todos os dias da semana	Industria	Carne	Bovino	Não	Drogas para crescimento	Clones	Consumo	Sim	Não vejo mau	Neutra	Neutra	Neutra	Neutra	Neutra	Neutra
535	Geral	Fem	30 a 49	Salvador + RM	Concordo	Feminino	De R$1.997 a R$2.994	De 40 a 49 anos	Capital	Bahia (BA)	Ensino Médio Completo	1 a 3 dias por semana	ultrapassado	muito agrotoxico	inconfiavel	Não	moderno	preocupante	não consumiria	Não	tenho medo das consequencias a saúde	Favorável	Muito desfavorável	Muito prejudicial	Muito prejudicial	Muito negativa	Muito negativa
536	Geral	Masc	30 a 49	Salvador + RM	Concordo	Masculino	De R$2.995 a R$4.990	De 40 a 49 anos	Região metropolitana	Bahia (BA)	Ensino Superior Completo	Todos os dias da semana	qualidade	produção	venda	Não	artificial	sem vitaminas	perigoso	Não	por ser artificial	Favorável	Favorável	Prejudicial	Prejudicial	Positiva	Positiva
537	Geral	Fem	30 a 49	Salvador + RM	Concordo	Feminino	De R$999 a R$1.996	De 30 a 39 anos	Região metropolitana	Bahia (BA)	Ensino Médio Completo	1 a 3 dias por semana	saude	consumo	fome	Sim	saude	vegetal	vendas	Não sei	talvez não seria bom	Não sei	Não sei	Não sei	Não sei	Não sei	Não sei
538	Geral	Masc	30 a 49	Salvador + RM	Concordo	Masculino	De R$1.997 a R$2.994	De 30 a 39 anos	Capital	Bahia (BA)	Pós-Graduação – Especialização	4 a 6 dias por semana	Distribuição	Planejamento	Fragilidade	Não	Fragilidade	Manipulação	Riscos	Não	Porque é algo geneticamente modificado e que pode acarretar em sérios danos á saúde nos consumidores	Neutra	Neutra	Muito prejudicial	Muito prejudicial	Neutra	Neutra
539	Geral	Masc	18 a 29	Salvador + RM	Concordo	Masculino	De R$999 a R$1.996	De 25 a 29 anos	Capital	Bahia (BA)	Ensino Fundamental Completo	Todos os dias da semana	Não sei	Nao sei	Não sei	Sim	Não sei	Não sei	Baosei	Sim	Deve ser bom	Neutra	Desfavorável	Prejudicial	Prejudicial	Negativa	Negativa
540	Geral	Masc	50 ou mais	SP + RM	Concordo	Masculino	De R$999 a R$1.996	60 anos ou mais	Região metropolitana	São Paulo (SP)	Ensino Médio Completo	Todos os dias da semana	proteina	nao sei	nao sei	Não	nunca vi	sem nexo	não acredito	Não	é inaceitavel	Desfavorável	Não sei	Benéfica	Muito prejudicial	Neutra	Não sei
541	Geral	Masc	50 ou mais	SP + RM	Concordo	Masculino	De R$1.997 a R$2.994	De 50 a 59 anos	Capital	São Paulo (SP)	Pós-Graduação – Especialização	Todos os dias da semana	vida	comida	carne	Não	novidade	estranho	duvida	Não sei	não me informei.	Muito desfavorável	Muito favorável	Prejudicial	Não sei	Muito negativa	Muito positiva
542	Geral	Fem	30 a 49	Salvador + RM	Concordo	Feminino	De R$1.997 a R$2.994	De 40 a 49 anos	Capital	Bahia (BA)	Ensino Médio Completo	1 a 3 dias por semana	morte	hormonios	super faturamento	Não	hormônios	doenças	cancer	Não sei	desconheço o processo a fundo da produção dessa carne	Neutra	Neutra	Neutra	Não sei	Negativa	Muito positiva
543	Geral	Fem	18 a 29	SP + RM	Concordo	Feminino	Até R$998	De 18 a 24 anos	Capital	São Paulo (SP)	Ensino Médio Completo	1 a 3 dias por semana	Conservantes	Importação	Alimentação	Não	Coleta	Multiuso	Distribuição	Não	Por não saber como esse produto é feito ou fabricado.	Neutra	Favorável	Neutra	Prejudicial	Positiva	Positiva
544	Geral	Fem	18 a 29	SP + RM	Concordo	Feminino	De R$999 a R$1.996	De 18 a 24 anos	Capital	São Paulo (SP)	Ensino Superior Completo	Todos os dias da semana	estimulante	matadouro	churrasco	Não	ciencia	carne adeturada	sem proteina	Não sei	Por que ainda nao ouvi fala sobre ela	Muito desfavorável	Favorável	Benéfica	Não sei	Muito negativa	Muito positiva
545	Geral	Fem	18 a 29	Salvador + RM	Concordo	Feminino	De R$9.981 a R$14.970	De 18 a 24 anos	Capital	Bahia (BA)	Ensino Superior Completo	4 a 6 dias por semana	Exploração	Más condições	Crueldade	Sim	Pró-natureza	Sustentável	Benigno	Sim	Porque contribui com a preservação do meio ambiente e da vida dos animais	Muito desfavorável	Muito favorável	Neutra	Benéfica	Muito negativa	Muito positiva
546	Geral	Fem	18 a 29	SP + RM	Concordo	Feminino	De R$999 a R$1.996	De 18 a 24 anos	Capital	São Paulo (SP)	Ensino Médio Completo	4 a 6 dias por semana	Segurança	Saúde	Bem conservado	Não	Insegurança	Diferente	Duvidosa	Sim	Para experimentar e poder comparar a outra carne	Desfavorável	Neutra	Benéfica	Não sei	Negativa	Positiva
547	Geral	Masc	50 ou mais	Salvador + RM	Concordo	Masculino	De R$999 a R$1.996	De 50 a 59 anos	Região metropolitana	Bahia (BA)	Ensino Médio Completo	1 a 3 dias por semana	Friboi	Varejo	consumidor	Sim	livre das doenças	experiencias	Agrotoxico	Não sei	nao há conheço	Favorável	Não sei	Benéfica	Não sei	Muito positiva	Não sei
548	Geral	Masc	30 a 49	Salvador + RM	Concordo	Masculino	De R$1.997 a R$2.994	De 40 a 49 anos	Capital	Bahia (BA)	Ensino Médio Completo	4 a 6 dias por semana	CHURRASCO	FRANGO ASSADO	JANTA	Não	LABORATORIO	ARTIFICIAL	SEM SABOR	Não sei	NÃO ME CATIVOU DEVE SER SEM GOSTO	Neutra	Favorável	Neutra	Não sei	Negativa	Muito positiva
549	Geral	Masc	50 ou mais	SP + RM	Concordo	Masculino	De R$4.991 a R$9.980	De 50 a 59 anos	Região metropolitana	São Paulo (SP)	Ensino Superior Completo	Todos os dias da semana	Conveniência	Naturalidade	Comodidade	Sim	Desconfiança	Perda de qualidade	Novidade	Sim	Não custa esperimentar	Desfavorável	Muito favorável	Prejudicial	Muito benéfica	Muito negativa	Muito positiva
550	Geral	Masc	18 a 29	SP + RM	Concordo	Masculino	Até R$998	De 18 a 24 anos	Capital	São Paulo (SP)	Ensino Médio Completo	1 a 3 dias por semana	Bom	Ótimo	Excelente	Não	Preservação	Saudável	Praticidade	Não sei	Insegurança	Favorável	Favorável	Benéfica	Benéfica	Positiva	Positiva
551	Geral	Fem	30 a 49	Salvador + RM	Concordo	Feminino	De R$999 a R$1.996	De 30 a 39 anos	Capital	Bahia (BA)	Ensino Fundamental Completo	No máximo em um dia por semana	Alimentação	Sopa	Salgados	Não	Nada	Preciso entender mais	Como será	Não sei	Pq ainda ñ conheço	Muito desfavorável	Muito desfavorável	Não sei	Muito prejudicial	Não sei	Muito negativa
552	Geral	Fem	18 a 29	SP + RM	Concordo	Feminino	Até R$998	De 18 a 24 anos	Capital	São Paulo (SP)	Ensino Superior Incompleto	Todos os dias da semana	Sofrimento	Tristeza	Choro	Sim	Artificial	Ruim	Tecnologia	Não sei	Não sei nunca pensei nisso	Neutra	Neutra	Prejudicial	Neutra	Positiva	Neutra
553	Geral	Masc	30 a 49	Salvador + RM	Concordo	Masculino	Até R$998	De 30 a 39 anos	Capital	Bahia (BA)	Ensino Médio Completo	No máximo em um dia por semana	desgaste	caro	vitamina	Não	remedio	Comemos	Doenças	Não sei	risco	Muito desfavorável	Favorável	Prejudicial	Prejudicial	Muito negativa	Não sei
554	Geral	Fem	30 a 49	Salvador + RM	Concordo	Feminino	De R$1.997 a R$2.994	De 30 a 39 anos	Capital	Bahia (BA)	Ensino Médio Completo	Todos os dias da semana	Sacrifício	Convencional	Alimento	Sim	Evolução	Tecnologia	Avanço	Não	Porque acredito que não tenha o mesmo sabor da carne animal convencional.	Neutra	Favorável	Muito benéfica	Prejudicial	Negativa	Positiva
555	Geral	Masc	18 a 29	Salvador + RM	Concordo	Masculino	De R$1.997 a R$2.994	De 18 a 24 anos	Capital	Bahia (BA)	Ensino Superior Incompleto	Todos os dias da semana	Ingiene	Regularidade	Prevenção	Não	Conservação	Ant doenças	Almento	Não sei	Preocupação	Favorável	Favorável	Benéfica	Prejudicial	Positiva	Muito positiva
556	Geral	Masc	30 a 49	SP + RM	Concordo	Masculino	De R$1.997 a R$2.994	De 30 a 39 anos	Capital	São Paulo (SP)	Ensino Superior Incompleto	1 a 3 dias por semana	abate	consumo	transporte	Sim	futuro	progresso	alegria	Sim	porque não houve abate	Desfavorável	Favorável	Prejudicial	Benéfica	Muito negativa	Muito positiva
557	Geral	Masc	30 a 49	SP + RM	Concordo	Masculino	De R$2.995 a R$4.990	De 30 a 39 anos	Capital	São Paulo (SP)	Pós-Graduação – Especialização	4 a 6 dias por semana	Logística	Empresas	Comércio	Não	Ciência	Genética	Laboratório	Não sei	Preciso saber mais sobre ela.	Neutra	Neutra	Neutra	Neutra	Neutra	Neutra
558	Geral	Fem	18 a 29	Salvador + RM	Concordo	Feminino	De R$2.995 a R$4.990	De 18 a 24 anos	Capital	Bahia (BA)	Ensino Médio Completo	4 a 6 dias por semana	Tratar	Cozinhar	Comer	Não	Eu	Não	Comeria	Não	Prefiro a carne verdadeira	Desfavorável	Neutra	Prejudicial	Prejudicial	Positiva	Positiva
559	Geral	Masc	30 a 49	SP + RM	Concordo	Masculino	De R$4.991 a R$9.980	De 30 a 39 anos	Região metropolitana	São Paulo (SP)	Ensino Superior Completo	Todos os dias da semana	cooperativa	aurora	alimentos	Não	artificial	ruim	pessima	Não	muito artificial	Favorável	Muito desfavorável	Neutra	Muito prejudicial	Neutra	Muito positiva
560	Geral	Fem	30 a 49	SP + RM	Concordo	Feminino	De R$1.997 a R$2.994	De 30 a 39 anos	Região metropolitana	São Paulo (SP)	Ensino Médio Completo	1 a 3 dias por semana	comércio	qualidade	preço	Não	desconfiança	preço	valor	Sim	pra experimentar	Desfavorável	Não sei	Prejudicial	Não sei	Negativa	Muito positiva
561	Geral	Fem	50 ou mais	SP + RM	Concordo	Feminino	De R$4.991 a R$9.980	De 50 a 59 anos	Capital	São Paulo (SP)	Pós-Graduação – Especialização	4 a 6 dias por semana	Criação de gado	Agropecuária	Hormônios	Sim	Estranhamento	Sabor	Partes / Pedaços	Não sei	Tenho dúvidas sobre: sabor, como fariam para deservolver para consumo partes específicas do animal, e utilização de hormônios e outros produtos que também pudessem ter efeitos sobre o corpo (= carne) de quem se elimentar desse tipo de carne	Desfavorável	Não sei	Benéfica	Não sei	Neutra	Positiva
562	Geral	Fem	18 a 29	Salvador + RM	Concordo	Feminino	De R$2.995 a R$4.990	De 25 a 29 anos	Capital	Bahia (BA)	Ensino Superior Completo	1 a 3 dias por semana	eficiecia	confiança	segurança	Sim	diferente	bom	atraente	Sim	por ser mais saudavel	Favorável	Muito favorável	Benéfica	Muito benéfica	Muito positiva	Positiva
563	Geral	Masc	30 a 49	SP + RM	Concordo	Masculino	De R$4.991 a R$9.980	De 30 a 39 anos	Capital	São Paulo (SP)	Ensino Médio Completo	4 a 6 dias por semana	Higiene	Qualidade	Legalidade	Sim	Genérico	Desconfiança	Mutação	Não sei	Receio de fazer não para a saúde e do sabor não ser agradável.	Desfavorável	Favorável	Benéfica	Não sei	Muito negativa	Muito positiva
564	Geral	Fem	18 a 29	Salvador + RM	Concordo	Feminino	De R$4.991 a R$9.980	De 25 a 29 anos	Capital	Bahia (BA)	Ensino Médio Completo	1 a 3 dias por semana	Industria	Comercio	Saude	Não	Saude	Felicidades	Paz	Não sei	Depende se seria saudavel	Favorável	Favorável	Neutra	Neutra	Positiva	Positiva
565	Geral	Fem	30 a 49	Salvador + RM	Concordo	Feminino	De R$999 a R$1.996	De 30 a 39 anos	Capital	Bahia (BA)	Ensino Médio Completo	1 a 3 dias por semana	Animais	Matadouros	Churrasco	Não	Ruim	Laboratório	Sem sentido	Não	Não parece ter sentido	Neutra	Neutra	Neutra	Neutra	Negativa	Positiva
566	Geral	Fem	50 ou mais	SP + RM	Concordo	Feminino	De R$2.995 a R$4.990	De 50 a 59 anos	Capital	São Paulo (SP)	Ensino Superior Completo	1 a 3 dias por semana	É conhecido	Carne vermelha	Consumo	Não	Linguiça	Carne seca	Bacon	Não sei	Não tenho conhecimento suficiente	Neutra	Desfavorável	Prejudicial	Neutra	Neutra	Neutra
567	Geral	Masc	18 a 29	SP + RM	Concordo	Masculino	De R$2.995 a R$4.990	De 25 a 29 anos	Capital	São Paulo (SP)	Ensino Superior Incompleto	1 a 3 dias por semana	bom	legal	Excelente	Não	interessante	bom	legal	Não sei	ainda nao conheço	Muito favorável	Favorável	Benéfica	Neutra	Positiva	Positiva
568	Geral	Fem	30 a 49	SP + RM	Concordo	Feminino	De R$2.995 a R$4.990	De 40 a 49 anos	Capital	São Paulo (SP)	Ensino Superior Completo	Todos os dias da semana	Trabalhoso	Encarecedor	Qualidade	Não	Não parece carne	Diferente	Artificial	Não sei	Adoro carne mal passada	Desfavorável	Muito desfavorável	Benéfica	Benéfica	Muito negativa	Muito positiva
569	Geral	Fem	30 a 49	Salvador + RM	Concordo	Feminino	De R$999 a R$1.996	De 30 a 39 anos	Capital	Bahia (BA)	Ensino Médio Completo	1 a 3 dias por semana	Comércio de abate de animais	Sobrevivência	Abatedouro	Não	Não aceito	Laboratório	Manipulada	Não	Não tenho interesse	Não sei	Não sei	Não sei	Não sei	Negativa	Não sei
570	Geral	Fem	18 a 29	SP + RM	Concordo	Feminino	Até R$998	De 25 a 29 anos	Capital	São Paulo (SP)	Ensino Médio Completo	Todos os dias da semana	distribuição	comercialização	consumidor	Sim	musculares	multiplicação	carneos	Sim	sim	Neutra	Favorável	Neutra	Neutra	Neutra	Neutra
571	Geral	Fem	30 a 49	SP + RM	Concordo	Feminino	Mais de R$14.970	De 30 a 39 anos	Capital	São Paulo (SP)	Pós-Graduação – Especialização	4 a 6 dias por semana	Sabor	Eco sistema	Fome	Não	Inovacao	Vida	Sabor	Sim	Aberta para novidades	Neutra	Desfavorável	Neutra	Neutra	Negativa	Negativa
572	Geral	Fem	30 a 49	SP + RM	Concordo	Feminino	De R$999 a R$1.996	De 30 a 39 anos	Capital	São Paulo (SP)	Pós-Graduação – Especialização	Todos os dias da semana	Mal trato	Vida triste	Dor	Não	Melhor	Sem sofirimento	Internet	Não sei	Eu nunca comi então não sei	Muito desfavorável	Favorável	Prejudicial	Não sei	Muito negativa	Neutra
573	Geral	Masc	50 ou mais	Salvador + RM	Concordo	Masculino	De R$999 a R$1.996	De 50 a 59 anos	Capital	Bahia (BA)	Ensino Médio Completo	1 a 3 dias por semana	Trabalhoso	Muito processo	Logística	Não	Carne de laboratório	Sem proteína	Não compraria	Não sei	Talvez experimentasse	Favorável	Favorável	Benéfica	Prejudicial	Positiva	Negativa
574	Geral	Fem	18 a 29	SP + RM	Concordo	Feminino	De R$4.991 a R$9.980	De 18 a 24 anos	Capital	São Paulo (SP)	Ensino Superior Completo	4 a 6 dias por semana	Arrependimento	Consumismo	Tristeza	Sim	Aumentar produtividade	Mais lucros	Mais consumismo	Sim	Porque e bom	Muito desfavorável	Neutra	Muito prejudicial	Neutra	Muito negativa	Muito positiva
575	Geral	Masc	30 a 49	Salvador + RM	Concordo	Masculino	De R$2.995 a R$4.990	De 40 a 49 anos	Capital	Bahia (BA)	Ensino Superior Completo	Todos os dias da semana	Cansativo	Dispendioso	Traumático	Sim	Melhor	Sem sofrimento	Limpo	Sim	Porque evitaria matar animais	Muito desfavorável	Muito favorável	Neutra	Benéfica	Muito negativa	Muito positiva
576	Geral	Fem	30 a 49	SP + RM	Concordo	Feminino	De R$4.991 a R$9.980	De 40 a 49 anos	Capital	São Paulo (SP)	Ensino Superior Completo	4 a 6 dias por semana	carne	boi	comer	Sim	ciencia	transgencio	alterado	Sim	não prejudica tanto os animais	Desfavorável	Muito favorável	Prejudicial	Muito benéfica	Negativa	Positiva
577	Geral	Fem	18 a 29	SP + RM	Concordo	Feminino	De R$1.997 a R$2.994	De 25 a 29 anos	Capital	São Paulo (SP)	Ensino Médio Completo	1 a 3 dias por semana	Praticidade	Sabor	Qualidade	Não	Não gostei	Vai faltar proteina	Vitamina	Não	Falta proteína da carne não vai ser a mesma coisa	Neutra	Muito desfavorável	Neutra	Não sei	Neutra	Neutra
578	Geral	Masc	30 a 49	Salvador + RM	Concordo	Masculino	De R$4.991 a R$9.980	De 40 a 49 anos	Capital	Bahia (BA)	Ensino Superior Incompleto	Não consumo carne, sou vegetariano(a)	Ciclo da necessidade humana	Necessidade	cultura	Sim	Tecnologia	Avanço	Fulturo	Sim	Já comemos coisas piores	Neutra	Muito favorável	Benéfica	Não sei	Muito negativa	Muito positiva
579	Geral	Masc	30 a 49	SP + RM	Concordo	Masculino	De R$4.991 a R$9.980	De 40 a 49 anos	Capital	São Paulo (SP)	Pós-Graduação – Doutorado Ou Pós-Doutorado	Todos os dias da semana	Higiene	Saborosa	Suculenta	Sim	Ridiculo	Apelativo	Com certeza será falho	Não	Já trabalhei com biologia celular e molécula isso pra consumo dará MERDA com certeza	Favorável	Neutra	Benéfica	Muito prejudicial	Neutra	Positiva
580	Geral	Fem	50 ou mais	SP + RM	Concordo	Feminino	De R$2.995 a R$4.990	De 50 a 59 anos	Capital	São Paulo (SP)	Ensino Superior Completo	1 a 3 dias por semana	friboi	otimo	bom	Não	bom	interessante	legal	Sim	parece bom	Desfavorável	Muito favorável	Prejudicial	Muito benéfica	Negativa	Muito positiva
581	Geral	Fem	30 a 49	Salvador + RM	Concordo	Feminino	De R$4.991 a R$9.980	De 40 a 49 anos	Capital	Bahia (BA)	Ensino Superior Incompleto	Todos os dias da semana	ciclo	necessário	cadeia alimentar	Sim	Tecnologia	Futuro	Avanço	Sim	Porque devemos estar abertos a novidades, e esse é o futuro.	Favorável	Muito favorável	Muito benéfica	Não sei	Muito negativa	Muito positiva
582	Geral	Fem	30 a 49	SP + RM	Concordo	Feminino	Até R$998	De 30 a 39 anos	Capital	São Paulo (SP)	Ensino Médio Completo	1 a 3 dias por semana	Não. Sei	Não sei	Não sei	Não	Não sei	Não sei	Não sei	Não sei	Não sei	Neutra	Não sei	Benéfica	Não sei	Muito positiva	Neutra
583	Geral	Fem	30 a 49	Salvador + RM	Concordo	Feminino	Até R$998	De 30 a 39 anos	Região metropolitana	Bahia (BA)	Ensino Médio Completo	No máximo em um dia por semana	Gordura	Dinheiro	Crescimento	Não	Coleta	Produção	Economia	Não sei	Nao conheço	Não sei	Neutra	Não sei	Não sei	Não sei	Não sei
584	Geral	Fem	18 a 29	Salvador + RM	Concordo	Feminino	De R$999 a R$1.996	De 18 a 24 anos	Capital	Bahia (BA)	Ensino Médio Completo	Todos os dias da semana	Preço	Criança	Exportação	Não	Organismo	Bacteria	Doença	Sim	Porque o perigoso é gostoso	Desfavorável	Muito desfavorável	Neutra	Prejudicial	Neutra	Negativa
585	Geral	Masc	50 ou mais	SP + RM	Concordo	Masculino	De R$4.991 a R$9.980	De 50 a 59 anos	Capital	São Paulo (SP)	Pós-Graduação – Especialização	4 a 6 dias por semana	Sofrimento	Desperdício	Muito gasto	Não	Excelente	Ótimo	Abençoado	Sim	Parece segura	Muito favorável	Muito favorável	Não sei	Muito benéfica	Muito positiva	Muito positiva
586	Geral	Fem	30 a 49	SP + RM	Concordo	Feminino	De R$999 a R$1.996	De 30 a 39 anos	Capital	São Paulo (SP)	Ensino Superior Incompleto	No máximo em um dia por semana	Burocratico	Metodo ultrpassado	Não sei	Não	Inovador	Perigoso	Não sei	Sim	Progresso comum da ciencia	Favorável	Muito favorável	Neutra	Neutra	Muito positiva	Muito positiva
587	Geral	Fem	30 a 49	Salvador + RM	Concordo	Feminino	De R$1.997 a R$2.994	De 30 a 39 anos	Capital	Bahia (BA)	Ensino Superior Completo	Todos os dias da semana	ciclo	sistema	vida	Não	tecnologia	ciência	adptaçao	Não sei	realmente é algo que não ouvi falar	Favorável	Favorável	Benéfica	Não sei	Neutra	Não sei
588	Geral	Fem	18 a 29	SP + RM	Concordo	Feminino	De R$999 a R$1.996	De 18 a 24 anos	Capital	São Paulo (SP)	Ensino Médio Completo	Todos os dias da semana	Não sabia	Carne de animal morto	Consumo de cadaver	Não	Não sabia	Inovação	Gostaria de experimentar	Sim	Gostaria de experimentar e iria procurar saber se haveria as mesmas propriedades da carne convencional	Não sei	Favorável	Não sei	Não sei	Positiva	Muito positiva
589	Geral	Fem	30 a 49	SP + RM	Concordo	Feminino	De R$2.995 a R$4.990	De 40 a 49 anos	Capital	São Paulo (SP)	Ensino Médio Completo	1 a 3 dias por semana	Tristeza	Maus tratos	Injusto	Não	Saudavel	Limpa	Nutritiva	Não sei	Não conheço	Desfavorável	Muito favorável	Prejudicial	Muito benéfica	Negativa	Positiva
590	Geral	Fem	30 a 49	SP + RM	Concordo	Feminino	De R$9.981 a R$14.970	De 30 a 39 anos	Capital	São Paulo (SP)	Ensino Superior Completo	Todos os dias da semana	qualidade	produtividade	bom	Não	bom	qualidade	sustentabilidade	Não sei	acreditar que e bom	Neutra	Favorável	Prejudicial	Neutra	Negativa	Neutra
591	Geral	Masc	30 a 49	SP + RM	Concordo	Masculino	De R$2.995 a R$4.990	De 30 a 39 anos	Capital	São Paulo (SP)	Pós-Graduação – Doutorado Ou Pós-Doutorado	4 a 6 dias por semana	Atrasado	Assassino com os animais	Retrogrado	Sim	Inovador	Diferente	Interessante	Sim	Porque parece ser mais saudável. Porém, é preciso conhecer os riscos a saúde.	Muito desfavorável	Favorável	Muito prejudicial	Benéfica	Muito negativa	Positiva
592	Geral	Fem	30 a 49	SP + RM	Concordo	Feminino	De R$4.991 a R$9.980	De 40 a 49 anos	Capital	São Paulo (SP)	Ensino Médio Completo	4 a 6 dias por semana	Criação	Comercialização	Consumo	Não	Sem sofrimento	Mesmo sabor	Consumo ideal	Sim	Porque teria o mesmo gosto e não faria mal aos animais.	Muito desfavorável	Muito favorável	Prejudicial	Muito benéfica	Neutra	Muito positiva
593	Geral	Fem	18 a 29	SP + RM	Concordo	Feminino	De R$1.997 a R$2.994	De 18 a 24 anos	Capital	São Paulo (SP)	Ensino Superior Incompleto	1 a 3 dias por semana	proteínas	frigorífico	churrasco	Não	inovação	sem abate	suprir a demanda da população	Não sei	Gostaria de obter informações detalhadas sobre o processo.	Muito desfavorável	Muito favorável	Prejudicial	Não sei	Muito negativa	Muito positiva
594	Geral	Fem	30 a 49	SP + RM	Concordo	Feminino	De R$2.995 a R$4.990	De 40 a 49 anos	Capital	São Paulo (SP)	Ensino Superior Completo	1 a 3 dias por semana	Triste	Artificial	Porco	Não	Doença	Teste	Prejudicial	Não	Porque acho que passa por muitos processos que não são naturais, não acho saudável	Neutra	Desfavorável	Prejudicial	Prejudicial	Muito negativa	Negativa
595	Geral	Fem	30 a 49	SP + RM	Concordo	Feminino	De R$4.991 a R$9.980	De 30 a 39 anos	Capital	São Paulo (SP)	Pós-Graduação – Especialização	4 a 6 dias por semana	Processo	Organizacao	Cadeia alimentar	Não	Estranho	Industrializado	Veneno	Não sei	É muito estranho	Muito favorável	Muito desfavorável	Benéfica	Muito prejudicial	Negativa	Positiva
596	Geral	Fem	18 a 29	SP + RM	Concordo	Feminino	De R$2.995 a R$4.990	De 18 a 24 anos	Capital	São Paulo (SP)	Ensino Superior Completo	4 a 6 dias por semana	Comida	Empresa	Supermercado	Sim	Ciência	Comida	Animais	Sim	Não vejo um problema ou grande diferença que me faça não consumir	Favorável	Muito favorável	Benéfica	Benéfica	Negativa	Muito positiva
597	Geral	Fem	50 ou mais	SP + RM	Concordo	Feminino	De R$999 a R$1.996	De 50 a 59 anos	Capital	São Paulo (SP)	Ensino Médio Completo	1 a 3 dias por semana	facilidade	produção	qualidade	Sim	facilidade	cuidado	moderno	Sim	qualidade deve ser melhor que a carne animal	Desfavorável	Muito favorável	Prejudicial	Muito benéfica	Neutra	Muito positiva
598	Geral	Masc	18 a 29	SP + RM	Concordo	Masculino	De R$1.997 a R$2.994	De 18 a 24 anos	Região metropolitana	São Paulo (SP)	Ensino Médio Incompleto	Todos os dias da semana	nao lembro	nao lembro	nao lembro	Não	nao sei	nao sei	nao sei	Não	nao conheço	Não sei	Não sei	Não sei	Não sei	Não sei	Não sei
599	Geral	Fem	18 a 29	Salvador + RM	Concordo	Feminino	De R$1.997 a R$2.994	De 25 a 29 anos	Região metropolitana	Bahia (BA)	Ensino Médio Completo	4 a 6 dias por semana	etapa	qualidade	segurança	Não	tecnologia	etapas	medo	Não sei	pela forma que é feita	Favorável	Neutra	Neutra	Neutra	Neutra	Negativa
600	Geral	Masc	18 a 29	SP + RM	Concordo	Masculino	De R$9.981 a R$14.970	De 25 a 29 anos	Capital	São Paulo (SP)	Ensino Superior Completo	Todos os dias da semana	Qualidade	Controle	Organização	Não	Qualidade	Controle	Organização	Sim	Devudo um eficiente controle de qualidade	Neutra	Neutra	Neutra	Neutra	Neutra	Neutra
601	Geral	Fem	18 a 29	Salvador + RM	Concordo	Feminino	De R$4.991 a R$9.980	De 25 a 29 anos	Capital	Bahia (BA)	Ensino Superior Completo	Todos os dias da semana	bom	organizado	correto	Sim	estranho	sintético	errado	Não sei	medo	Muito favorável	Neutra	Muito benéfica	Neutra	Muito positiva	Neutra
602	Geral	Fem	30 a 49	SP + RM	Concordo	Feminino	De R$4.991 a R$9.980	De 30 a 39 anos	Capital	São Paulo (SP)	Pós-Graduação – Especialização	Não consumo carne, sou vegetariano(a)	Longo	Perecível	Cruel	Sim	Ciência	Artificial	Dúvida	Não sei	Não me parece natural.	Desfavorável	Não sei	Neutra	Não sei	Muito negativa	Positiva
603	Geral	Masc	30 a 49	Salvador + RM	Concordo	Masculino	De R$2.995 a R$4.990	De 30 a 39 anos	Capital	Bahia (BA)	Ensino Médio Completo	1 a 3 dias por semana	Tinha ter mais fiscalização	A produção tinha ter mais qualidade	Não usa muito hormônio	Não	Não podia fornecer esse tipo de carnê	Ue não como essa carnê qui eu sober	Esse tipo de carnê não podia sé fornecido	Não	Porque não sei a procedência dessa carne	Desfavorável	Desfavorável	Prejudicial	Muito prejudicial	Negativa	Muito negativa
604	Geral	Masc	30 a 49	SP + RM	Concordo	Masculino	De R$1.997 a R$2.994	De 40 a 49 anos	Região metropolitana	São Paulo (SP)	Ensino Superior Incompleto	Todos os dias da semana	nada	nada	nada	Não	nada	nada	nada	Não	nao convem	Não sei	Não sei	Não sei	Não sei	Não sei	Não sei
605	Geral	Fem	30 a 49	Salvador + RM	Concordo	Feminino	De R$999 a R$1.996	De 40 a 49 anos	Região metropolitana	Bahia (BA)	Ensino Médio Completo	4 a 6 dias por semana	consumo	transporte	corte	Não	proteçao	proteinas	conservaçao	Não	nao teriam nutrientes suficientes	Favorável	Desfavorável	Benéfica	Prejudicial	Positiva	Negativa
606	Geral	Fem	18 a 29	SP + RM	Concordo	Feminino	De R$4.991 a R$9.980	De 25 a 29 anos	Capital	São Paulo (SP)	Pós-Graduação – Mestrado	Todos os dias da semana	logistica	necessario	sofrido	Sim	hormonio	quimico	malefico a saude	Sim	contando que não me faça mal a saude e eu não perca as vitaminas tudo bem	Favorável	Neutra	Benéfica	Benéfica	Muito negativa	Muito positiva
607	Geral	Masc	50 ou mais	Salvador + RM	Concordo	Masculino	De R$4.991 a R$9.980	60 anos ou mais	Capital	Bahia (BA)	Ensino Médio Completo	No máximo em um dia por semana	DISTRIBUIÇAO	CONSUMO	VENDA	Não	INOVAÇAO	CIENCIAS	TECNOLOGIA	Não sei	NAO CONHEÇO	Não sei	Não sei	Não sei	Não sei	Não sei	Não sei
608	Geral	Masc	30 a 49	SP + RM	Concordo	Masculino	De R$4.991 a R$9.980	De 30 a 39 anos	Capital	São Paulo (SP)	Ensino Superior Completo	1 a 3 dias por semana	logistica	necessario	caro	Sim	hormonio artificial	custoso	malefico a saude	Sim	contando que não me faça mal a saude e eu não perca as vitaminas tudo bem	Favorável	Favorável	Benéfica	Benéfica	Muito negativa	Muito positiva
609	Geral	Fem	30 a 49	Salvador + RM	Concordo	Feminino	De R$1.997 a R$2.994	De 40 a 49 anos	Capital	Bahia (BA)	Pós-Graduação – Especialização	4 a 6 dias por semana	Sofrimento	Crueldade	Morte	Não	Comércio	Presafla	Sificiencia	Não sei	Nao sei	Muito favorável	Não sei	Prejudicial	Não sei	Negativa	Não sei
610	Geral	Fem	30 a 49	SP + RM	Concordo	Feminino	De R$4.991 a R$9.980	De 40 a 49 anos	Capital	São Paulo (SP)	Ensino Superior Completo	No máximo em um dia por semana	Produção	Metodologia	Cadeia	Não	Produção	Metrologia	Suprimentos	Não	Achei estranho	Não sei	Não sei	Não sei	Não sei	Não sei	Não sei
611	Geral	Fem	18 a 29	SP + RM	Concordo	Feminino	Até R$998	De 18 a 24 anos	Capital	São Paulo (SP)	Ensino Médio Completo	Todos os dias da semana	Bom	Legal	Gostoso	Sim	Diferente	Iinteressante	Algo novo	Não	Sei la	Neutra	Não sei	Não sei	Não sei	Não sei	Muito positiva
612	Geral	Masc	30 a 49	SP + RM	Concordo	Masculino	De R$4.991 a R$9.980	De 40 a 49 anos	Capital	São Paulo (SP)	Pós-Graduação – Especialização	1 a 3 dias por semana	embutidos	frangos	carnes	Sim	carne	tecnologia	renovação	Sim	Creio que seria uma nova cadeia de produtos	Desfavorável	Neutra	Prejudicial	Neutra	Muito negativa	Neutra
613	Geral	Fem	30 a 49	Salvador + RM	Concordo	Feminino	De R$2.995 a R$4.990	De 30 a 39 anos	Capital	Bahia (BA)	Ensino Superior Completo	No máximo em um dia por semana	dor	tristeza	morte	Não	nada	nada	nada	Não	sei la. estranho	Desfavorável	Neutra	Prejudicial	Muito prejudicial	Negativa	Negativa
614	Geral	Fem	30 a 49	SP + RM	Concordo	Feminino	De R$4.991 a R$9.980	De 30 a 39 anos	Capital	São Paulo (SP)	Pós-Graduação – Doutorado Ou Pós-Doutorado	4 a 6 dias por semana	Qualidade	Consumo	Transporte	Sim	Natural	Avanço da medicina	Tecnologia	Sim	Por curiosidade inicialmente	Neutra	Favorável	Neutra	Neutra	Muito positiva	Muito positiva
615	Geral	Masc	18 a 29	SP + RM	Concordo	Masculino	De R$9.981 a R$14.970	De 25 a 29 anos	Capital	São Paulo (SP)	Pós-Graduação – Especialização	4 a 6 dias por semana	Arcaico	Lento	Caro	Não	Fábrica	De	Câncer	Não	Chances exorbitantes de causadores de doenças crónicas	Muito favorável	Muito desfavorável	Muito benéfica	Muito prejudicial	Positiva	Neutra
616	Geral	Masc	50 ou mais	SP + RM	Concordo	Masculino	De R$4.991 a R$9.980	60 anos ou mais	Capital	São Paulo (SP)	Ensino Superior Completo	Não consumo carne, sou vegano(a)	crueldade	crueldade	crueldade	Não	crueldade	crueldade	crueldadfe	Não	crueldade	Muito desfavorável	Muito desfavorável	Muito prejudicial	Muito prejudicial	Muito negativa	Muito negativa
617	Geral	Fem	30 a 49	SP + RM	Concordo	Feminino	De R$2.995 a R$4.990	De 40 a 49 anos	Capital	São Paulo (SP)	Ensino Superior Incompleto	1 a 3 dias por semana	Longo	Demorado	Caro	Sim	Reprodução/Produção mais rápida	Agilidade	Menor custo	Não sei	Ter certeza que o sabor é exatamente igual e com as mesmas proteínas ou mais.	Não sei	Favorável	Não sei	Não sei	Neutra	Não sei
618	Geral	Fem	30 a 49	Salvador + RM	Concordo	Feminino	De R$2.995 a R$4.990	De 40 a 49 anos	Capital	Bahia (BA)	Ensino Médio Completo	1 a 3 dias por semana	segurança	qualidade	saudável	Sim	modificada	carne de laboratorio	especial	Não	pode ser sem sabor	Neutra	Favorável	Muito benéfica	Benéfica	Positiva	Muito positiva
619	Geral	Masc	30 a 49	SP + RM	Concordo	Masculino	De R$4.991 a R$9.980	De 40 a 49 anos	Capital	São Paulo (SP)	Ensino Médio Completo	1 a 3 dias por semana	necessario	higienico	saudavel	Sim	pratico	rapido	economico	Sim	se e fabricado p consumo deve ser bom	Desfavorável	Neutra	Benéfica	Neutra	Neutra	Positiva
620	Geral	Masc	18 a 29	SP + RM	Concordo	Masculino	De R$2.995 a R$4.990	De 25 a 29 anos	Capital	São Paulo (SP)	Ensino Médio Completo	1 a 3 dias por semana	Transporte	Animais	Carnes	Sim	Coleta	Multiplicação	Vendas	Sim	Gostaria de experimentar ao diferente	Favorável	Favorável	Benéfica	Benéfica	Positiva	Positiva
621	Geral	Fem	30 a 49	Salvador + RM	Concordo	Feminino	Mais de R$14.970	De 30 a 39 anos	Capital	Bahia (BA)	Ensino Superior Incompleto	1 a 3 dias por semana	Agro	Logística	Mão-de-obra	Não	Artificial	Laboratório	Transgênico	Não	Modificações	Desfavorável	Não sei	Prejudicial	Não sei	Negativa	Negativa
622	Geral	Fem	18 a 29	SP + RM	Concordo	Feminino	De R$2.995 a R$4.990	De 18 a 24 anos	Capital	São Paulo (SP)	Ensino Médio Completo	No máximo em um dia por semana	Mal amarzenamento	Crueldade	Sofrimento	Sim	Saúde	Melhora de vida	Sem crueldade	Sim	Porque poupa a vida do animal	Muito desfavorável	Muito favorável	Muito prejudicial	Muito benéfica	Muito negativa	Muito positiva
623	Geral	Fem	18 a 29	Salvador + RM	Concordo	Feminino	De R$999 a R$1.996	De 18 a 24 anos	Capital	Bahia (BA)	Ensino Médio Completo	No máximo em um dia por semana	Friboi	Boa	Qualidade	Sim	Felicidade	Alegria	Bom	Não sei	N sei	Favorável	Neutra	Benéfica	Neutra	Neutra	Positiva
624	Geral	Masc	30 a 49	SP + RM	Concordo	Masculino	De R$9.981 a R$14.970	De 40 a 49 anos	Capital	São Paulo (SP)	Ensino Superior Completo	4 a 6 dias por semana	COMÉRCIO	GANANCIA	CRUEL	Não	TECNOLOGIA	INTERESSANTE	DIFERENTE	Não sei	NÃO SEI QUAL SERIA O VALOR FINANCEIRO DO PRODUTO, NEM SE SERIA SAUDÁVEL	Desfavorável	Favorável	Benéfica	Não sei	Muito negativa	Positiva
625	Geral	Masc	30 a 49	SP + RM	Concordo	Masculino	De R$2.995 a R$4.990	De 30 a 39 anos	Região metropolitana	São Paulo (SP)	Ensino Superior Completo	1 a 3 dias por semana	Horrivel	Pessimo	Mal pensado	Sim	Otimo	Novidade	Qualidade	Sim	Por que as vezes me incomoda comer bichos	Muito favorável	Favorável	Muito benéfica	Muito benéfica	Muito positiva	Muito positiva
626	Geral	Fem	18 a 29	SP + RM	Concordo	Feminino	De R$999 a R$1.996	De 18 a 24 anos	Capital	São Paulo (SP)	Ensino Superior Incompleto	1 a 3 dias por semana	insensibilidade	Dó	indgnaçao	Não	Sensacional	genial	compaixão	Sim	porque devemos pensar no futuro do mundo em que vivemos, devemos pensar no sofrimento dos animais, devemos preservar eles, até mesmo que para fazer todo o processo da carne normal, gasta muita água e nosso país não está em condições disso, acho a ideia genial.	Desfavorável	Muito favorável	Neutra	Neutra	Muito negativa	Muito positiva
627	Geral	Fem	18 a 29	Salvador + RM	Concordo	Feminino	De R$4.991 a R$9.980	De 18 a 24 anos	Capital	Bahia (BA)	Ensino Superior Incompleto	Todos os dias da semana	Longo	Etapas	Morte	Não	Interessante	Curto	Caro	Sim	É a mesma coisa da natural	Muito desfavorável	Favorável	Neutra	Não sei	Muito negativa	Muito positiva
628	Geral	Fem	30 a 49	SP + RM	Concordo	Feminino	De R$1.997 a R$2.994	De 40 a 49 anos	Capital	São Paulo (SP)	Ensino Superior Incompleto	Todos os dias da semana	Churrasco	Frango	Bife	Não	Transgênico	Modificado	Ruim	Não	Não sei a procedência da química usada na engorda	Muito favorável	Muito desfavorável	Muito benéfica	Muito prejudicial	Muito positiva	Muito negativa
629	Geral	Fem	30 a 49	SP + RM	Concordo	Feminino	De R$2.995 a R$4.990	De 40 a 49 anos	Capital	São Paulo (SP)	Ensino Superior Completo	1 a 3 dias por semana	Sofrimento	Tecnologia	Moderno	Sim	Artificial	Inovador	Novidade	Não sei	Precisaria me informar mais	Muito desfavorável	Favorável	Prejudicial	Benéfica	Muito negativa	Positiva
630	Geral	Fem	30 a 49	SP + RM	Concordo	Feminino	De R$4.991 a R$9.980	De 30 a 39 anos	Capital	São Paulo (SP)	Ensino Superior Completo	4 a 6 dias por semana	Pena	Crueldade	Vida	Sim	Modernidade	Saúde	Legal	Sim	Não precisará abater os animais	Não sei	Muito favorável	Benéfica	Benéfica	Muito positiva	Muito positiva
631	Geral	Masc	30 a 49	SP + RM	Concordo	Masculino	De R$1.997 a R$2.994	De 30 a 39 anos	Capital	São Paulo (SP)	Pós-Graduação – Especialização	4 a 6 dias por semana	CADEIA ALIMENTAR	SISTEMA BRASILEIRO	NECESSARIO	Não	ESTRANHO	MEDO	MODIFICADO	Não	NAO SAUDAVEL	Favorável	Não sei	Benéfica	Muito prejudicial	Muito negativa	Positiva
632	Geral	Masc	30 a 49	Salvador + RM	Concordo	Masculino	De R$999 a R$1.996	De 40 a 49 anos	Capital	Bahia (BA)	Ensino Médio Completo	1 a 3 dias por semana	abate	revenda	consumidor final	Não	inseminação artificial de animais	comercio atacadista	consumidor	Não	nao conheço	Neutra	Não sei	Prejudicial	Não sei	Negativa	Não sei
633	Geral	Fem	30 a 49	SP + RM	Concordo	Feminino	De R$1.997 a R$2.994	De 30 a 39 anos	Capital	São Paulo (SP)	Ensino Médio Completo	4 a 6 dias por semana	Frigorífico	Açoigue	Matadouro	Sim	Aplicativo	Pedido	Rapidez	Sim	Fazer pedido	Não sei	Não sei	Muito benéfica	Muito benéfica	Positiva	Positiva
634	Geral	Fem	30 a 49	SP + RM	Concordo	Feminino	De R$2.995 a R$4.990	De 40 a 49 anos	Capital	São Paulo (SP)	Ensino Superior Completo	1 a 3 dias por semana	Demorado	Etapas	Curioso	Não	Laboratório	Artificial	Gosto	Não	Não ouvi falar	Neutra	Favorável	Neutra	Benéfica	Negativa	Muito positiva
635	Geral	Fem	30 a 49	SP + RM	Concordo	Feminino	De R$2.995 a R$4.990	De 40 a 49 anos	Capital	São Paulo (SP)	Ensino Superior Completo	4 a 6 dias por semana	Tortura	Maldade	Escravidão	Sim	Artificial	Impessoal	Perigoso	Sim	Para experimentar	Desfavorável	Neutra	Neutra	Não sei	Muito negativa	Positiva
636	Geral	Masc	18 a 29	SP + RM	Concordo	Masculino	De R$9.981 a R$14.970	De 25 a 29 anos	Capital	São Paulo (SP)	Ensino Superior Completo	4 a 6 dias por semana	Crueldade	Industria animal	Picanha	Sim	Caro	Indolor	Humano	Sim	Nao mataria animais, apenas coletaria pequenas amostras das celulas	Muito desfavorável	Muito favorável	Benéfica	Muito benéfica	Muito negativa	Muito negativa
637	Geral	Masc	30 a 49	SP + RM	Concordo	Masculino	De R$4.991 a R$9.980	De 30 a 39 anos	Capital	São Paulo (SP)	Pós-Graduação – Especialização	1 a 3 dias por semana	Tradicional	Rotina	Rápido	Não	Diferente	Estranho	Desconhecido	Não sei	Não entendi muito bem como funciona essa carne artificial me deixando preocupada com o consumo	Favorável	Neutra	Benéfica	Neutra	Positiva	Positiva
638	Geral	Fem	50 ou mais	SP + RM	Concordo	Feminino	De R$4.991 a R$9.980	De 50 a 59 anos	Capital	São Paulo (SP)	Ensino Médio Completo	4 a 6 dias por semana	Veterinário	Fiscalização sanitária	Controle de qualidade	Não	Propriedades	Qualidade	Fiscalização sanitária	Não sei	Preciso ter certeza que as propriedades são as mesmas da carne tradicional	Muito favorável	Neutra	Benéfica	Não sei	Neutra	Não sei
639	Geral	Fem	30 a 49	SP + RM	Concordo	Feminino	De R$2.995 a R$4.990	De 40 a 49 anos	Capital	São Paulo (SP)	Ensino Médio Incompleto	1 a 3 dias por semana	Produção	Crescimento	Alimentação	Não	Alimento	Valor	População	Não sei	Não conheço	Neutra	Neutra	Neutra	Neutra	Positiva	Neutra
640	Geral	Fem	30 a 49	SP + RM	Concordo	Feminino	De R$2.995 a R$4.990	De 30 a 39 anos	Capital	São Paulo (SP)	Ensino Superior Incompleto	1 a 3 dias por semana	Crueldade	Dificuldade	Consumismo	Sim	Processo humanizado	Facilidade	Consumo Consciente	Sim	Porque acho os modos de produção de carne cruéis e pouco sustentáveis.	Muito desfavorável	Muito desfavorável	Benéfica	Neutra	Muito negativa	Positiva
641	Geral	Masc	18 a 29	SP + RM	Concordo	Masculino	De R$999 a R$1.996	De 25 a 29 anos	Capital	São Paulo (SP)	Ensino Médio Incompleto	4 a 6 dias por semana	Coitados	Vou parar de comer	Tadinho	Não	Injecção	Remédio	Transporte	Não	Nao	Desfavorável	Desfavorável	Prejudicial	Neutra	Neutra	Neutra
642	Geral	Fem	18 a 29	SP + RM	Concordo	Feminino	De R$9.981 a R$14.970	De 25 a 29 anos	Capital	São Paulo (SP)	Ensino Superior Completo	4 a 6 dias por semana	Sofrimento	Descaso	Ambição	Sim	Coerente	Moderno	Humano	Sim	Me parece não maltratar os animais	Muito desfavorável	Muito favorável	Prejudicial	Muito benéfica	Muito negativa	Muito positiva
643	Geral	Masc	18 a 29	Salvador + RM	Concordo	Masculino	De R$1.997 a R$2.994	De 25 a 29 anos	Região metropolitana	Bahia (BA)	Ensino Médio Completo	Todos os dias da semana	Efetividade	Tecnlogia	Organização	Sim	Novo	Tecnológico	Sistemático	Não sei	Não sei	Favorável	Neutra	Neutra	Neutra	Positiva	Neutra
644	Geral	Fem	18 a 29	SP + RM	Concordo	Feminino	De R$999 a R$1.996	De 25 a 29 anos	Capital	São Paulo (SP)	Ensino Superior Incompleto	1 a 3 dias por semana	qualidade	produção	cuidado	Sim	modernidade	produção	qualidade	Sim	uma alternativa para a carne animal	Muito favorável	Muito favorável	Benéfica	Muito benéfica	Neutra	Muito positiva
645	Geral	Fem	18 a 29	Salvador + RM	Concordo	Feminino	De R$999 a R$1.996	De 18 a 24 anos	Capital	Bahia (BA)	Ensino Médio Completo	Todos os dias da semana	Mercado	Comercio	Setores econoecon	Sim	Tecnologia	Segurança	Alimentação	Sim	Pois seria uma boa opcao de consumo auxiliado a tecnologia	Não sei	Não sei	Neutra	Neutra	Neutra	Neutra
646	Geral	Fem	18 a 29	Salvador + RM	Concordo	Feminino	De R$1.997 a R$2.994	De 25 a 29 anos	Capital	Bahia (BA)	Pós-Graduação – Especialização	1 a 3 dias por semana	Crueldade	Boi	comida	Sim	Tecnologia	Anomalia	Errado	Não sei	Não sei se é seguro	Não sei	Neutra	Benéfica	Neutra	Negativa	Muito positiva
647	Geral	Masc	30 a 49	SP + RM	Concordo	Masculino	De R$4.991 a R$9.980	De 30 a 39 anos	Capital	São Paulo (SP)	Ensino Superior Completo	4 a 6 dias por semana	Produtos	Produção	Higiene	Sim	Artificial	Anti natural	Estranho	Não sei	Porque não é natural	Muito favorável	Muito favorável	Não sei	Não sei	Muito positiva	Muito positiva
648	Geral	Fem	18 a 29	Salvador + RM	Concordo	Feminino	Até R$998	De 18 a 24 anos	Capital	Bahia (BA)	Ensino Superior Incompleto	1 a 3 dias por semana	Ciclio vicioso	Cadaveres	Vegano	Não	Processamento	Sem abate	Menos contaminação	Não	Sim, sempre bom conhecer novas coisas.	Desfavorável	Neutra	Prejudicial	Benéfica	Muito negativa	Neutra
649	Geral	Fem	50 ou mais	SP + RM	Concordo	Feminino	De R$999 a R$1.996	60 anos ou mais	Capital	São Paulo (SP)	Ensino Fundamental Incompleto	4 a 6 dias por semana	Segurança	Competência	Singelo	Sim	Insegura	Qualidade	Boa ou não	Sim	Para experimentar e poder comparar com o outro tipo de carne	Desfavorável	Neutra	Benéfica	Neutra	Negativa	Positiva
650	Geral	Fem	18 a 29	Salvador + RM	Concordo	Feminino	De R$1.997 a R$2.994	De 18 a 24 anos	Capital	Bahia (BA)	Ensino Superior Incompleto	No máximo em um dia por semana	Prematuro	rápido	ineficiente	Não	Estranho	Inaceitável	Nojento	Sim	Não acho uma opção saudável	Desfavorável	Muito desfavorável	Muito prejudicial	Muito prejudicial	Negativa	Negativa
651	Geral	Masc	30 a 49	SP + RM	Concordo	Masculino	De R$4.991 a R$9.980	De 30 a 39 anos	Capital	São Paulo (SP)	Ensino Superior Incompleto	4 a 6 dias por semana	Produção	Emprego	Lucro	Sim	Não sei	Câncer	Mal ao organismo	Não sei	Preciso conhecer melhor o produto	Muito favorável	Muito desfavorável	Muito benéfica	Muito prejudicial	Muito positiva	Muito negativa
652	Geral	Masc	30 a 49	SP + RM	Concordo	Masculino	De R$4.991 a R$9.980	De 30 a 39 anos	Capital	São Paulo (SP)	Ensino Superior Completo	1 a 3 dias por semana	Qualidades	Quantidade	Preço	Não	Qualidade	Preço	Sabor	Sim	Para provar	Neutra	Neutra	Neutra	Neutra	Neutra	Neutra
653	Geral	Masc	30 a 49	Salvador + RM	Concordo	Masculino	Mais de R$14.970	De 30 a 39 anos	Capital	Bahia (BA)	Ensino Superior Incompleto	Todos os dias da semana	VITAL	NECESSÁRIO	QUALIDADE	Não	NOVIDADE	DESINFORMAÇÃO	SAUDÁVEL	Sim	CONFIO NO NOVO. SEMPRE DOU OPORTUNIDADE PARA NOVAS INICIATIVAS TESTADAS .	Muito favorável	Não sei	Não sei	Não sei	Muito positiva	Muito positiva
654	Geral	Fem	18 a 29	SP + RM	Concordo	Feminino	De R$1.997 a R$2.994	De 18 a 24 anos	Capital	São Paulo (SP)	Ensino Superior Incompleto	4 a 6 dias por semana	Gasto	Higiene	Saúde	Sim	Sabor	Qualidade	Saúde	Não sei	Acho estranho	Favorável	Favorável	Benéfica	Neutra	Muito positiva	Muito positiva
655	Geral	Fem	18 a 29	SP + RM	Concordo	Feminino	De R$1.997 a R$2.994	De 25 a 29 anos	Capital	São Paulo (SP)	Ensino Superior Incompleto	4 a 6 dias por semana	Demorado	Sofrido	Complexo	Sim	Caro	Sem sofrimento	Dificil	Sim	Menos poluição, menos consumo de água, menos sofrimento para os animais	Muito desfavorável	Muito favorável	Prejudicial	Benéfica	Muito negativa	Muito positiva
656	Geral	Fem	30 a 49	SP + RM	Concordo	Feminino	De R$2.995 a R$4.990	De 30 a 39 anos	Capital	São Paulo (SP)	Ensino Superior Completo	Todos os dias da semana	Regras	Entendimento	Processo	Não	Regras	Entendimento	Processo	Não sei	Não conheço	Neutra	Neutra	Prejudicial	Benéfica	Negativa	Neutra
657	Geral	Fem	30 a 49	SP + RM	Concordo	Feminino	De R$4.991 a R$9.980	De 40 a 49 anos	Capital	São Paulo (SP)	Ensino Superior Completo	1 a 3 dias por semana	Criação	Dieta de engorda	Abatw	Sim	Surreal	Tecnologia	Dúvida	Não sei	Muitas dúvidas sobre essa inovação	Favorável	Neutra	Neutra	Neutra	Positiva	Positiva
658	Geral	Fem	30 a 49	SP + RM	Concordo	Feminino	De R$2.995 a R$4.990	De 40 a 49 anos	Capital	São Paulo (SP)	Pós-Graduação – Especialização	Não consumo carne, sou vegetariano(a)	crueldade	desrespeito	sofrimento	Sim	SUSTENTABILIDADE	SAUDÁVEL	INOVAÇÃO	Não sei	Habituei-me a alimentação sem carne	Desfavorável	Favorável	Prejudicial	Benéfica	Muito negativa	Muito positiva
659	Geral	Masc	18 a 29	SP + RM	Concordo	Masculino	De R$2.995 a R$4.990	De 18 a 24 anos	Região metropolitana	São Paulo (SP)	Ensino Superior Completo	4 a 6 dias por semana	Almoço	Bacon	Transporte	Não	Diferente	Estranho	Criativo	Não sei	Por ser algo novo	Neutra	Neutra	Benéfica	Neutra	Negativa	Neutra
660	Geral	Fem	18 a 29	SP + RM	Concordo	Feminino	De R$4.991 a R$9.980	De 25 a 29 anos	Capital	São Paulo (SP)	Ensino Superior Completo	Não consumo carne, sou vegetariano(a)	Cruel	Ego	Morte	Sim	Estranho	Doloroso	Ego	Não	Não tenho vontade.	Muito desfavorável	Muito favorável	Prejudicial	Não sei	Muito negativa	Neutra
661	Geral	Fem	30 a 49	SP + RM	Concordo	Feminino	De R$2.995 a R$4.990	De 30 a 39 anos	Capital	São Paulo (SP)	Ensino Superior Completo	1 a 3 dias por semana	Maldade	Desprezo	Crueldade	Não	Inovação	Futuro	Valorização	Sim	Experimentar ver se se parece com a que consumo	Não sei	Muito favorável	Prejudicial	Não sei	Negativa	Muito positiva
662	Geral	Fem	18 a 29	SP + RM	Concordo	Feminino	De R$999 a R$1.996	De 18 a 24 anos	Capital	São Paulo (SP)	Ensino Médio Completo	1 a 3 dias por semana	Cruel	Pratico	Facil	Sim	Vida	Cara	Inatural	Sim	Se tiver o mesmo gosto não vejo motivo para não comer	Neutra	Favorável	Neutra	Neutra	Muito negativa	Muito positiva
663	Geral	Masc	30 a 49	SP + RM	Concordo	Masculino	De R$1.997 a R$2.994	De 40 a 49 anos	Capital	São Paulo (SP)	Ensino Médio Completo	1 a 3 dias por semana	logistica	cadeia	convencional	Sim	revolução	incrivel	pedaços	Sim	parece a mesma coisa	Desfavorável	Favorável	Neutra	Neutra	Muito negativa	Positiva
664	Geral	Fem	18 a 29	Salvador + RM	Concordo	Feminino	De R$1.997 a R$2.994	De 18 a 24 anos	Capital	Bahia (BA)	Ensino Superior Incompleto	Todos os dias da semana	Eficaz	Lucrativo	Normal	Sim	Inovação	Ciência	Neoconsumo	Não sei	Precisamos de um teste ou amostra pra consumo e depois investir	Favorável	Favorável	Prejudicial	Não sei	Negativa	Muito positiva
665	Geral	Fem	18 a 29	Salvador + RM	Concordo	Feminino	Até R$998	De 18 a 24 anos	Capital	Bahia (BA)	Ensino Superior Incompleto	1 a 3 dias por semana	Organizado	Sistema	Ordem	Sim	Inovaçao	Estranho	Interessante	Não sei	eu não sei	Muito desfavorável	Favorável	Prejudicial	Prejudicial	Muito negativa	Positiva
666	Geral	Fem	30 a 49	SP + RM	Concordo	Feminino	De R$1.997 a R$2.994	De 30 a 39 anos	Capital	São Paulo (SP)	Ensino Médio Completo	1 a 3 dias por semana	Matadouro	Transporte	Açougue	Não	Econimia	Mais lucro	Menos saudável	Não sei	Eu não sei a forma que está sendo realizado esse processo	Neutra	Favorável	Neutra	Neutra	Positiva	Neutra
667	Geral	Fem	18 a 29	SP + RM	Concordo	Feminino	De R$1.997 a R$2.994	De 18 a 24 anos	Capital	São Paulo (SP)	Ensino Médio Completo	Todos os dias da semana	Forçar o crescimento do animal	Perca da qualidade da carne	Um impulso para ser vegano	Sim	Saudável	Animais vivos	Sem "tóxico"	Não sei	Não sei	Favorável	Muito favorável	Muito prejudicial	Benéfica	Muito negativa	Muito positiva
668	Geral	Fem	30 a 49	Salvador + RM	Concordo	Feminino	De R$4.991 a R$9.980	De 30 a 39 anos	Capital	Bahia (BA)	Ensino Superior Completo	Todos os dias da semana	Chato	Vegano	Vegetariano	Não	Nojento	Medo	Asqueroso	Não	Achei nojento.	Desfavorável	Não sei	Benéfica	Não sei	Muito negativa	Não sei
669	Geral	Masc	30 a 49	SP + RM	Concordo	Masculino	De R$4.991 a R$9.980	De 30 a 39 anos	Capital	São Paulo (SP)	Ensino Médio Completo	4 a 6 dias por semana	Antiguidade	Morte	Desconsideração	Sim	Ciencia	Inovação	Futuro	Sim	Para colaborar com a matança animal	Favorável	Muito favorável	Benéfica	Benéfica	Muito negativa	Muito positiva
670	Geral	Fem	30 a 49	SP + RM	Concordo	Feminino	De R$9.981 a R$14.970	De 40 a 49 anos	Capital	São Paulo (SP)	Ensino Médio Completo	4 a 6 dias por semana	necessario	objetivo	cara	Não	humanizado	carrisimo	desconhecido	Sim	Porque eu eu como carne, mas quando paro para pensar,fico mal quando lembro que aquele churrasco ou aquela costelinha que estou comendo já foi um ser vivo, mas aprecio o gosto.Se eu pudesse ter o mesmo sabor com a certeza que nenhum animal foi abatido, com certeza eu comeria	Desfavorável	Muito favorável	Benéfica	Benéfica	Muito negativa	Positiva
671	Geral	Fem	30 a 49	SP + RM	Concordo	Feminino	Mais de R$14.970	De 40 a 49 anos	Capital	São Paulo (SP)	Pós-Graduação – Especialização	1 a 3 dias por semana	fome	proteína	morte	Não	vida	vegano	melhoria	Sim	Para experimentar. Adoro coisas novas.	Muito favorável	Muito favorável	Prejudicial	Não sei	Muito negativa	Muito positiva
672	Geral	Masc	30 a 49	SP + RM	Concordo	Masculino	De R$9.981 a R$14.970	De 40 a 49 anos	Capital	São Paulo (SP)	Pós-Graduação – Doutorado Ou Pós-Doutorado	Todos os dias da semana	ok	ok	ok	Não	extranho	quimico	artificial	Não sei	quero ver estudos medicos	Desfavorável	Não sei	Benéfica	Não sei	Neutra	Não sei
673	Geral	Masc	30 a 49	Salvador + RM	Concordo	Masculino	De R$999 a R$1.996	De 40 a 49 anos	Capital	Bahia (BA)	Ensino Médio Completo	Todos os dias da semana	muito interressante	muito organizados	trabalhouso	Não	magnifico	muito diferente	bom	Sim	o processo é diferente e bom	Favorável	Muito favorável	Muito benéfica	Muito benéfica	Muito positiva	Muito positiva
674	Geral	Masc	30 a 49	SP + RM	Concordo	Masculino	De R$2.995 a R$4.990	De 40 a 49 anos	Capital	São Paulo (SP)	Ensino Superior Completo	1 a 3 dias por semana	Ciclo alimentar	Abastecimento	Distribuição	Não	Consumo correto	Exemplar	Consciência	Sim	Seria mais consciente	Muito favorável	Muito favorável	Muito benéfica	Muito benéfica	Muito positiva	Muito positiva
675	Geral	Fem	18 a 29	SP + RM	Concordo	Feminino	De R$4.991 a R$9.980	De 25 a 29 anos	Capital	São Paulo (SP)	Ensino Superior Completo	4 a 6 dias por semana	Maldade com os animais	Produção em exagero	Alto valor de impostos	Não	Menos processos, menos impostos	Menor valor final	Sem mal tratos animais	Sim	Para experimentar e porque pode ser o futuro	Neutra	Favorável	Benéfica	Benéfica	Muito negativa	Positiva
676	Geral	Masc	30 a 49	SP + RM	Concordo	Masculino	De R$9.981 a R$14.970	De 30 a 39 anos	Capital	São Paulo (SP)	Ensino Superior Completo	Todos os dias da semana	Processo	Equipe	Dedicação	Sim	Não gosto	Não é natural	Não comeria	Não	Por ser algo processado	Muito favorável	Neutra	Benéfica	Prejudicial	Neutra	Positiva
677	Geral	Fem	50 ou mais	SP + RM	Concordo	Feminino	De R$4.991 a R$9.980	60 anos ou mais	Capital	São Paulo (SP)	Ensino Médio Completo	1 a 3 dias por semana	pavor	pena	horror	Sim	ecológico	correto	saudável	Não sei	teria que experimentar	Muito desfavorável	Muito favorável	Neutra	Muito benéfica	Muito negativa	Muito positiva
678	Geral	Masc	30 a 49	Salvador + RM	Concordo	Masculino	De R$4.991 a R$9.980	De 30 a 39 anos	Capital	Bahia (BA)	Pós-Graduação – Especialização	Todos os dias da semana	nada	normal	sem problemas	Não	estranho	manipulação humana	não quero consumir	Não sei	muito estranho	Desfavorável	Favorável	Neutra	Não sei	Negativa	Positiva
679	Geral	Masc	30 a 49	SP + RM	Concordo	Masculino	Mais de R$14.970	De 30 a 39 anos	Capital	São Paulo (SP)	Pós-Graduação – Especialização	Todos os dias da semana	Fazenda	Estrada	Supermercado	Sim	Medo	Preocupação	Gosto	Não sei	Me gera certo desconforto pensar em comer algo manipulado geneticamente.	Neutra	Neutra	Neutra	Prejudicial	Neutra	Neutra
680	Geral	Fem	18 a 29	SP + RM	Concordo	Feminino	De R$1.997 a R$2.994	De 25 a 29 anos	Capital	São Paulo (SP)	Ensino Médio Completo	Todos os dias da semana	Crueldade	Maldade	Dor	Não	Artificial	Tecnologia	Será que é bom?	Não sei	Medo	Muito desfavorável	Favorável	Não sei	Não sei	Muito negativa	Muito positiva
681	Geral	Fem	30 a 49	SP + RM	Concordo	Feminino	De R$4.991 a R$9.980	De 40 a 49 anos	Capital	São Paulo (SP)	Ensino Superior Completo	4 a 6 dias por semana	Demorado	Caro	Muito transporte	Não	Anormal	Transgênico	Rápido	Não sei	Não sei o suficiente sobre o tema para garantir que sim ou que não.	Desfavorável	Não sei	Benéfica	Não sei	Negativa	Não sei
682	Geral	Masc	30 a 49	SP + RM	Concordo	Masculino	De R$4.991 a R$9.980	De 30 a 39 anos	Capital	São Paulo (SP)	Pós-Graduação – Especialização	4 a 6 dias por semana	Carne	Suina	Bovina	Sim	Carne	Suina	Bovina	Sim	Gosto	Favorável	Favorável	Neutra	Neutra	Positiva	Positiva
683	Geral	Fem	18 a 29	Salvador + RM	Concordo	Feminino	Até R$998	De 18 a 24 anos	Capital	Bahia (BA)	Ensino Superior Incompleto	No máximo em um dia por semana	Abate	Distribuição	Venda	Não	Coleta de células	Multiplicação das células	Distribuição	Sim	Experimentar	Muito favorável	Muito favorável	Neutra	Não sei	Muito negativa	Muito positiva
684	Geral	Fem	30 a 49	SP + RM	Concordo	Feminino	De R$4.991 a R$9.980	De 40 a 49 anos	Capital	São Paulo (SP)	Ensino Superior Completo	1 a 3 dias por semana	CRIAÇÃO	TRANSPORTE	COSUMIDOR FINAL	Não	NÃO SAUDÁVEL	NÃO SABOROSO	NÃO CONSIGO IMAGINAR	Não sei	Não posso saber se não conheço.	Neutra	Não sei	Benéfica	Não sei	Negativa	Não sei
685	Geral	Masc	18 a 29	SP + RM	Concordo	Masculino	De R$4.991 a R$9.980	De 25 a 29 anos	Região metropolitana	São Paulo (SP)	Ensino Médio Completo	4 a 6 dias por semana	comida	proteína	vegano	Não	sustetabilidade	qualidade	melhorias	Não sei	Tenho dúvida do sabor e se seria seguro, pois é produzida em laboratório	Favorável	Favorável	Benéfica	Neutra	Negativa	Muito positiva
686	Geral	Fem	18 a 29	Salvador + RM	Concordo	Feminino	De R$4.991 a R$9.980	De 25 a 29 anos	Capital	Bahia (BA)	Ensino Superior Completo	1 a 3 dias por semana	Morte de animal	Reprodução exagerada	Hormônios	Sim	Câncer	Enganação	Doenças	Não	Acho perigoso e nada natural	Muito favorável	Muito favorável	Prejudicial	Prejudicial	Muito positiva	Muito positiva
687	Geral	Masc	30 a 49	Salvador + RM	Concordo	Masculino	De R$999 a R$1.996	De 30 a 39 anos	Capital	Bahia (BA)	Ensino Médio Incompleto	Não consumo carne, sou vegetariano(a)	Nojento	Sem precisao	Inregular	Não	Desnecessário	Nojento	Crapulas	Não	Sou vegetariano	Neutra	Neutra	Neutra	Neutra	Neutra	Neutra
688	Geral	Masc	18 a 29	Salvador + RM	Concordo	Masculino	De R$2.995 a R$4.990	De 25 a 29 anos	Capital	Bahia (BA)	Ensino Médio Incompleto	Todos os dias da semana	crueldade	violencia	fome	Não	violencia	irregularidade	imprudencia	Não sei	por que não sou a favor	Não sei	Não sei	Não sei	Não sei	Não sei	Não sei
689	Geral	Masc	30 a 49	Salvador + RM	Concordo	Masculino	Até R$998	De 30 a 39 anos	Capital	Bahia (BA)	Ensino Superior Incompleto	Todos os dias da semana	Cruel	Agressivo	Atrasado	Sim	Inovação	Gastronomia	Cuidado	Sim	Curiosidade	Muito desfavorável	Favorável	Neutra	Não sei	Negativa	Positiva
690	Geral	Masc	50 ou mais	Salvador + RM	Concordo	Masculino	De R$2.995 a R$4.990	De 50 a 59 anos	Capital	Bahia (BA)	Ensino Médio Incompleto	Todos os dias da semana	crueldade	violencia	fome	Não	violencia	irregularidade	imprudencia	Não sei	por que não sou a favor	Desfavorável	Neutra	Prejudicial	Neutra	Neutra	Neutra
691	Geral	Masc	18 a 29	Salvador + RM	Concordo	Masculino	De R$2.995 a R$4.990	De 18 a 24 anos	Capital	Bahia (BA)	Pós-Graduação – Especialização	Todos os dias da semana	crueldade	violencia	fome	Não	violencia	irregularidade	imprudencia	Não sei	por que não sou a favor	Neutra	Neutra	Neutra	Neutra	Neutra	Neutra
692	Geral	Masc	30 a 49	Salvador + RM	Concordo	Masculino	De R$999 a R$1.996	De 40 a 49 anos	Capital	Bahia (BA)	Ensino Médio Completo	1 a 3 dias por semana	Capitalismo	Consumo	Descontrole	Sim	Perigoso	Arriscado	Duvidoso	Não	Procedência desconhecida	Não sei	Favorável	Prejudicial	Muito prejudicial	Negativa	Neutra
693	Geral	Masc	30 a 49	Salvador + RM	Concordo	Masculino	De R$999 a R$1.996	De 30 a 39 anos	Capital	Bahia (BA)	Ensino Superior Completo	Todos os dias da semana	Eficiência	Linha de produção	Logistica	Sim	Eficiência	Segurança	Saúde	Não sei	Ainda não vi	Favorável	Favorável	Benéfica	Benéfica	Positiva	Positiva
694	Geral	Masc	18 a 29	Salvador + RM	Concordo	Masculino	De R$999 a R$1.996	De 25 a 29 anos	Capital	Bahia (BA)	Ensino Médio Completo	Todos os dias da semana	As várias etapas da produção	Muitas fases	Muita quimica	Não	Química	Fases	Carne artificial	Não	Prefiro a normal	Favorável	Desfavorável	Muito benéfica	Prejudicial	Muito negativa	Neutra
695	Geral	Masc	30 a 49	Salvador + RM	Concordo	Masculino	De R$4.991 a R$9.980	De 40 a 49 anos	Capital	Bahia (BA)	Ensino Superior Incompleto	Todos os dias da semana	LOGISTICA	COMERCIO	PRODUÇÃO	Não	NUNCA VI	QUE COISA ESTRANHA	HORRIVEL	Não	NAO CONFIO	Muito desfavorável	Muito desfavorável	Benéfica	Muito prejudicial	Positiva	Muito negativa
696	Geral	Masc	30 a 49	Salvador + RM	Concordo	Masculino	De R$2.995 a R$4.990	De 40 a 49 anos	Capital	Bahia (BA)	Ensino Médio Completo	Todos os dias da semana	normal	nada demais	rotina	Sim	nada	não sei	não posso opinar	Não sei	nunca provei	Desfavorável	Não sei	Prejudicial	Não sei	Negativa	Não sei
697	Geral	Masc	30 a 49	Salvador + RM	Concordo	Masculino	De R$999 a R$1.996	De 40 a 49 anos	Capital	Bahia (BA)	Ensino Médio Completo	1 a 3 dias por semana	dinheiro	maus tratos	friboi	Não	tecnologia	processamento rápido	hormônios	Sim	ja como frango e frutas cheia de agrotóxicos	Neutra	Favorável	Muito prejudicial	Prejudicial	Positiva	Positiva
698	Geral	Masc	50 ou mais	Salvador + RM	Concordo	Masculino	De R$2.995 a R$4.990	De 50 a 59 anos	Capital	Bahia (BA)	Ensino Superior Completo	1 a 3 dias por semana	Bom	Qualidade	Vida	Não	Segue	Chatice	Pore	Não sei	Novifade	Favorável	Favorável	Prejudicial	Neutra	Positiva	Neutra
699	Geral	Masc	18 a 29	Salvador + RM	Concordo	Masculino	De R$4.991 a R$9.980	De 25 a 29 anos	Capital	Bahia (BA)	Ensino Médio Completo	Todos os dias da semana	crueldade	tristeza	egoismo	Sim	Amor	lealdade	carinho	Sim	Porque prefiro não maltratar os animais	Não sei	Não sei	Não sei	Não sei	Muito positiva	Muito positiva
700	Geral	Masc	30 a 49	Salvador + RM	Concordo	Masculino	De R$1.997 a R$2.994	De 40 a 49 anos	Capital	Bahia (BA)	Ensino Médio Completo	Todos os dias da semana	transporte	venda	consumidor	Não	coleta de celulas	venda	consumidor	Sim	esperimentar	Favorável	Favorável	Benéfica	Não sei	Positiva	Não sei
701	Geral	Masc	30 a 49	Salvador + RM	Concordo	Masculino	De R$1.997 a R$2.994	De 40 a 49 anos	Capital	Bahia (BA)	Ensino Médio Completo	Todos os dias da semana	Segurança	Qualidade	Menor preço	Não	Transgênicos	Doença	Nada bom	Não sei	Não conheço	Não sei	Não sei	Não sei	Não sei	Não sei	Não sei
702	Geral	Masc	30 a 49	Salvador + RM	Concordo	Masculino	De R$4.991 a R$9.980	De 30 a 39 anos	Capital	Bahia (BA)	Ensino Superior Completo	Todos os dias da semana	Ciclo	produção em larga escala	sociedade consumista	Não	similar a gordura trans	clonagem celular	ovelha dolly	Não sei	Ainda não sabemos se tem riscos se alimentar frequentemente dela, e qual será o gosto dos produtos.	Neutra	Não sei	Neutra	Não sei	Neutra	Muito positiva
703	Geral	Masc	30 a 49	Salvador + RM	Concordo	Masculino	De R$4.991 a R$9.980	De 30 a 39 anos	Capital	Bahia (BA)	Ensino Superior Completo	4 a 6 dias por semana	trabalhoso	demorado	custoso	Não	rápido	barato	assustador	Não sei	Aguardaria por estudos que comprovassem que o consumo é seguro.	Neutra	Favorável	Muito benéfica	Não sei	Neutra	Positiva
704	Geral	Masc	30 a 49	Salvador + RM	Concordo	Masculino	De R$1.997 a R$2.994	De 40 a 49 anos	Capital	Bahia (BA)	Ensino Superior Incompleto	4 a 6 dias por semana	Higiênico	Organizado	Seguro	Sim	Mais comida	Preço baixo	Maior produção	Sim	Curiosidade	Desfavorável	Muito desfavorável	Muito prejudicial	Muito prejudicial	Muito negativa	Positiva
705	Geral	Masc	18 a 29	Salvador + RM	Concordo	Masculino	De R$4.991 a R$9.980	De 25 a 29 anos	Capital	Bahia (BA)	Pós-Graduação – Especialização	1 a 3 dias por semana	Industrialização	Capitalismo	Carnificina	Não	Tecnologia	Artificial	Ciência	Não sei	Teria que ler e pesquisar mais sobre o assunto, para ter uma melhor opinião	Neutra	Favorável	Benéfica	Prejudicial	Muito negativa	Muito positiva
706	Geral	Masc	30 a 49	Salvador + RM	Concordo	Masculino	De R$1.997 a R$2.994	De 30 a 39 anos	Capital	Bahia (BA)	Ensino Médio Completo	No máximo em um dia por semana	Crescimento	responsabilidade	fortalecimento	Sim	melhorar	saude	atividade	Sim	experimentar	Neutra	Neutra	Neutra	Neutra	Neutra	Neutra
707	Geral	Masc	50 ou mais	Salvador + RM	Concordo	Masculino	De R$4.991 a R$9.980	De 50 a 59 anos	Capital	Bahia (BA)	Ensino Superior Completo	Todos os dias da semana	reprodução	corte	higiene	Não	coleta	manipulaçao	consumidores	Não	acho meio tecnologico demais	Favorável	Favorável	Muito benéfica	Benéfica	Positiva	Positiva
708	Geral	Masc	30 a 49	Salvador + RM	Concordo	Masculino	De R$1.997 a R$2.994	De 30 a 39 anos	Capital	Bahia (BA)	Ensino Superior Completo	1 a 3 dias por semana	longo	seguro	forte	Sim	diferente	arriscado	tecnologico	Não sei	duvidas quanto possíveis reações do nosso corpo	Neutra	Neutra	Neutra	Não sei	Neutra	Não sei
709	Geral	Masc	18 a 29	Salvador + RM	Concordo	Masculino	De R$1.997 a R$2.994	De 25 a 29 anos	Capital	Bahia (BA)	Ensino Superior Completo	1 a 3 dias por semana	Produção	Fabricação	Comércio	Sim	Estranho	Suspeito de qualidade	Diferente	Não sei	Achei um tanto quanto estranho sem falar nas propriedades que podem ou não serem prejudiciais à saúde	Favorável	Muito favorável	Muito benéfica	Benéfica	Positiva	Positiva
710	Geral	Masc	30 a 49	Salvador + RM	Concordo	Masculino	De R$999 a R$1.996	De 40 a 49 anos	Capital	Bahia (BA)	Ensino Médio Completo	Todos os dias da semana	Fiscalização	Transporte	Doenças	Não	Nociva	Doenças	Disturbios	Não	Não tenho esclarecimentos	Neutra	Não sei	Benéfica	Prejudicial	Não sei	Não sei
711	Geral	Masc	18 a 29	Salvador + RM	Concordo	Masculino	De R$2.995 a R$4.990	De 25 a 29 anos	Capital	Bahia (BA)	Ensino Superior Completo	4 a 6 dias por semana	Normal	Normal	Normal	Não	Muito ruim	Talvez perigoso	Estranho	Não	Eu acho perigoso comer alimentos geneticamente modificados, ou seja lá qual for a manipulação antinatural.	Favorável	Favorável	Prejudicial	Não sei	Negativa	Positiva
712	Geral	Masc	30 a 49	Salvador + RM	Concordo	Masculino	De R$1.997 a R$2.994	De 30 a 39 anos	Capital	Bahia (BA)	Ensino Superior Completo	Todos os dias da semana	Desperdicio	Custo	Estrada	Sim	Eficiência	custo baixo	Sem sofrimento	Não sei	Se for provado a segurança, eu comeria sim!	Muito favorável	Muito favorável	Não sei	Não sei	Muito positiva	Muito positiva
713	Geral	Fem	18 a 29	Salvador + RM	Concordo	Feminino	De R$999 a R$1.996	De 18 a 24 anos	Região metropolitana	Bahia (BA)	Ensino Superior Incompleto	Todos os dias da semana	Comercialização	Consumo	Capitalismo	Sim	Inovação	Qualidade	Mudança	Sim	Apenas um curioso sobre inovações cientificas preocupado com o futuro do planeta	Muito desfavorável	Muito favorável	Neutra	Neutra	Muito negativa	Muito positiva
714	Geral	Masc	30 a 49	Salvador + RM	Concordo	Masculino	De R$999 a R$1.996	De 40 a 49 anos	Capital	Bahia (BA)	Ensino Superior Completo	4 a 6 dias por semana	normal	comercio	muitas etapas	Não	sem sabor	industrializada	nao gostei	Não sei	parece algo feito tipo plastico	Neutra	Neutra	Neutra	Neutra	Neutra	Neutra
715	Geral	Masc	50 ou mais	Salvador + RM	Concordo	Masculino	De R$4.991 a R$9.980	De 50 a 59 anos	Capital	Bahia (BA)	Ensino Médio Completo	1 a 3 dias por semana	Bom	Normal	Simples	Não	Nada	Não conheço	Não sei	Não sei	Não conheço	Neutra	Neutra	Benéfica	Neutra	Neutra	Neutra
716	Geral	Fem	30 a 49	Salvador + RM	Concordo	Feminino	De R$1.997 a R$2.994	De 30 a 39 anos	Capital	Bahia (BA)	Ensino Superior Completo	1 a 3 dias por semana	Cresce	A venda	Distribuição	Não	Tecnologia	Experimentos	Industrializados	Não	Porque parece não ser saudável	Favorável	Desfavorável	Benéfica	Prejudicial	Neutra	Negativa
717	Geral	Masc	50 ou mais	Salvador + RM	Concordo	Masculino	De R$999 a R$1.996	60 anos ou mais	Região metropolitana	Bahia (BA)	Ensino Médio Completo	1 a 3 dias por semana	sadia	perdigao	seara	Sim	industria	facilidade	exportacao	Não sei	muitas duvidas	Neutra	Neutra	Neutra	Não sei	Neutra	Neutra
718	Geral	Masc	50 ou mais	Salvador + RM	Concordo	Masculino	De R$4.991 a R$9.980	De 50 a 59 anos	Capital	Bahia (BA)	Ensino Médio Completo	No máximo em um dia por semana	Nao sei	Nao sei	Nao sei	Não	Nao sei	Nao sei	Nao sei	Não sei	Nao sei oque e	Neutra	Neutra	Neutra	Neutra	Neutra	Neutra
719	Geral	Fem	18 a 29	Salvador + RM	Concordo	Feminino	De R$2.995 a R$4.990	De 25 a 29 anos	Capital	Bahia (BA)	Ensino Superior Incompleto	Todos os dias da semana	Sistema	Venda	Negocios	Não	Novidade	Original	Inteligente	Não sei	Comeria se apresentasse o mesmo gosto e proteínas	Favorável	Muito favorável	Não sei	Não sei	Muito positiva	Muito positiva
720	Geral	Masc	30 a 49	Salvador + RM	Concordo	Masculino	De R$999 a R$1.996	De 30 a 39 anos	Capital	Bahia (BA)	Ensino Fundamental Completo	1 a 3 dias por semana	Certo	Atrasado	Poderia ser melhor	Não	Não sei	NaO sei	Não sei	Não sei	Por que sim	Neutra	Neutra	Neutra	Neutra	Neutra	Neutra
721	Geral	Masc	18 a 29	Salvador + RM	Concordo	Masculino	Até R$998	De 18 a 24 anos	Capital	Bahia (BA)	Ensino Fundamental Completo	4 a 6 dias por semana	Limpeza	Boi	Carne	Não	Seguro	Bom	Consciente	Sim	Me parece ser confiável e não necessita de morte dos animais	Desfavorável	Favorável	Benéfica	Neutra	Muito negativa	Positiva
722	Geral	Masc	18 a 29	Salvador + RM	Concordo	Masculino	De R$1.997 a R$2.994	De 25 a 29 anos	Capital	Bahia (BA)	Ensino Médio Completo	4 a 6 dias por semana	logística pecuária	transporte	comercialização	Sim	ciência	pecuária	comecio	Não sei	não conheço muito	Muito favorável	Neutra	Muito benéfica	Neutra	Muito positiva	Neutra
723	Geral	Masc	30 a 49	SP + RM	Concordo	Masculino	De R$9.981 a R$14.970	De 40 a 49 anos	Capital	São Paulo (SP)	Ensino Superior Completo	4 a 6 dias por semana	Criação	Trasporte	Fiscalização	Sim	Coleta de célula	Trasporte	Vendas	Não sei	Por não conhece muito bem	Muito favorável	Não sei	Não sei	Neutra	Muito positiva	Positiva
724	Geral	Fem	18 a 29	Salvador + RM	Concordo	Feminino	De R$1.997 a R$2.994	De 18 a 24 anos	Região metropolitana	Bahia (BA)	Ensino Médio Completo	1 a 3 dias por semana	Figurifico	Congelado	Refrigeração	Sim	Qualidade	Manipulação	Destruição	Não	Não sei procedência	Neutra	Desfavorável	Neutra	Prejudicial	Neutra	Neutra
725	Geral	Masc	30 a 49	Salvador + RM	Concordo	Masculino	De R$999 a R$1.996	De 30 a 39 anos	Capital	Bahia (BA)	Pós-Graduação – Especialização	1 a 3 dias por semana	Normal	Confiável	Gosto	Não	Nunca vi	Nem sei	Sem informação	Não	Não conheço	Favorável	Não sei	Neutra	Não sei	Não sei	Não sei
726	Geral	Fem	50 ou mais	Salvador + RM	Concordo	Feminino	De R$2.995 a R$4.990	De 50 a 59 anos	Capital	Bahia (BA)	Ensino Superior Incompleto	1 a 3 dias por semana	Boa	Conservada	Segura	Não	Não é confiável	Saudável	Qualidade	Não sei	Não sei se é saudável	Neutra	Favorável	Prejudicial	Neutra	Neutra	Neutra
727	Geral	Masc	18 a 29	Salvador + RM	Concordo	Masculino	De R$999 a R$1.996	De 18 a 24 anos	Capital	Bahia (BA)	Ensino Médio Completo	1 a 3 dias por semana	muito tempo para chegar ao consumo	custo muito ao ate chegar ao consumidor	da vaca ate o consumo que trabalho	Não	e seguro	eliminar bastante o trabalho	inovacao	Sim	acho que pode ser mas saudavel	Muito desfavorável	Muito favorável	Muito prejudicial	Muito benéfica	Muito negativa	Muito positiva
728	Geral	Fem	18 a 29	Salvador + RM	Concordo	Feminino	De R$1.997 a R$2.994	De 25 a 29 anos	Capital	Bahia (BA)	Ensino Médio Incompleto	1 a 3 dias por semana	Matadoro	Economia	Qualidade	Sim	Laboratório	Agricultura	Frigorífico	Sim	Pq.estaria salvando animais do abatedores	Favorável	Favorável	Neutra	Neutra	Muito negativa	Positiva
729	Geral	Fem	30 a 49	Salvador + RM	Concordo	Feminino	De R$999 a R$1.996	De 30 a 39 anos	Região metropolitana	Bahia (BA)	Ensino Superior Incompleto	1 a 3 dias por semana	util	longo	precario	Não	perigoso	cancerigeno	manipulação	Não	da cançer	Muito favorável	Muito desfavorável	Muito benéfica	Muito prejudicial	Muito positiva	Muito negativa
730	Geral	Masc	18 a 29	Salvador + RM	Concordo	Masculino	Até R$998	De 25 a 29 anos	Capital	Bahia (BA)	Ensino Fundamental Completo	Todos os dias da semana	Nao sei pque pensa	No	Momento	Não	Nao sei	Nao sei	Nao sei	Não sei	Nao seo	Não sei	Muito desfavorável	Não sei	Não sei	Não sei	Não sei
731	Geral	Fem	18 a 29	Salvador + RM	Concordo	Feminino	De R$2.995 a R$4.990	De 25 a 29 anos	Capital	Bahia (BA)	Ensino Superior Completo	Todos os dias da semana	normal	aceito	alimento humano	Não	inovação	possiveis doenças	problema de saúde	Não	por ser desconhecido e sem estudos cientifico que transmita segurança aos consumidores	Muito desfavorável	Não sei	Não sei	Prejudicial	Não sei	Neutra
732	Geral	Fem	18 a 29	Salvador + RM	Concordo	Feminino	De R$1.997 a R$2.994	De 18 a 24 anos	Capital	Bahia (BA)	Ensino Médio Completo	4 a 6 dias por semana	Pena	Necessário	Contraditório	Não	Diferente	Inusitado	Simples	Não sei	Por ser algo diferente, sempre bate um dúvida	Neutra	Não sei	Muito benéfica	Benéfica	Negativa	Positiva
733	Geral	Fem	50 ou mais	Salvador + RM	Concordo	Feminino	De R$999 a R$1.996	De 50 a 59 anos	Capital	Bahia (BA)	Ensino Médio Completo	No máximo em um dia por semana	Saude	comercio	atitude	Sim	Vendas	Consumidor	Atitude	Não	Conservador	Neutra	Neutra	Neutra	Neutra	Neutra	Neutra
734	Geral	Fem	50 ou mais	Salvador + RM	Concordo	Feminino	De R$999 a R$1.996	De 50 a 59 anos	Capital	Bahia (BA)	Ensino Médio Completo	No máximo em um dia por semana	Crescimento	Força	Consumidor	Não	Qualidade	Cresciemento	Transporte	Não	Conservador	Neutra	Neutra	Neutra	Neutra	Neutra	Neutra
735	Geral	Fem	18 a 29	Salvador + RM	Concordo	Feminino	De R$999 a R$1.996	De 18 a 24 anos	Capital	Bahia (BA)	Ensino Médio Completo	1 a 3 dias por semana	Doença	Falta de higiene	Nojo	Não	Interessante	Sem doenca	Sem nojo	Sim	Por que é higiênico	Neutra	Neutra	Muito prejudicial	Muito prejudicial	Muito negativa	Positiva
736	Geral	Fem	18 a 29	Salvador + RM	Concordo	Feminino	De R$1.997 a R$2.994	De 18 a 24 anos	Capital	Bahia (BA)	Ensino Superior Incompleto	4 a 6 dias por semana	Que	Coisa	Horrível vel	Sim	Inovador	Top	Complicado	Sim	Gosto do conceito	Desfavorável	Favorável	Prejudicial	Benéfica	Muito negativa	Positiva
737	Geral	Fem	18 a 29	Salvador + RM	Concordo	Feminino	De R$4.991 a R$9.980	De 18 a 24 anos	Capital	Bahia (BA)	Ensino Médio Completo	1 a 3 dias por semana	Trabalhoso	Complicado	Difícil	Não	Diferente	Inovador	Estranho	Não sei	Precisaria conhecer mais	Neutra	Não sei	Neutra	Não sei	Negativa	Neutra
738	Geral	Fem	30 a 49	Salvador + RM	Concordo	Feminino	De R$2.995 a R$4.990	De 30 a 39 anos	Capital	Bahia (BA)	Ensino Fundamental Completo	Todos os dias da semana	nada	nada	nada	Não	nada	nada	nada	Não	não	Neutra	Neutra	Neutra	Neutra	Neutra	Neutra
739	Geral	Fem	18 a 29	Salvador + RM	Concordo	Feminino	De R$999 a R$1.996	De 25 a 29 anos	Capital	Bahia (BA)	Ensino Médio Completo	Todos os dias da semana	Importante	Incrível	Comer	Não	Problema	Saúde	Dinheiro	Não sei	Vendo a situação não comeria	Favorável	Muito desfavorável	Prejudicial	Muito prejudicial	Negativa	Muito negativa
740	Geral	Fem	30 a 49	Salvador + RM	Concordo	Feminino	Até R$998	De 30 a 39 anos	Capital	Bahia (BA)	Ensino Médio Completo	Todos os dias da semana	Normal	Limpeza	Rapido	Sim	Não comeria	Sem necessidades	Tô fora	Não	Prefiro a de sempre	Neutra	Neutra	Neutra	Não sei	Não sei	Neutra
741	Geral	Fem	30 a 49	Salvador + RM	Concordo	Feminino	Até R$998	De 30 a 39 anos	Capital	Bahia (BA)	Ensino Fundamental Incompleto	1 a 3 dias por semana	Nada	Nada	Nada	Não	Nada	Nada	Nada	Não sei	Não sei	Neutra	Não sei	Neutra	Não sei	Neutra	Não sei
742	Geral	Fem	30 a 49	Salvador + RM	Concordo	Feminino	Até R$998	De 30 a 39 anos	Capital	Bahia (BA)	Ensino Médio Completo	Todos os dias da semana	Não sei	Não sei	Não sei	Não	Nada	Nada	Nada	Não sei	Sei la	Não sei	Não sei	Não sei	Não sei	Não sei	Não sei
743	Geral	Fem	18 a 29	Salvador + RM	Concordo	Feminino	De R$999 a R$1.996	De 25 a 29 anos	Capital	Bahia (BA)	Ensino Médio Completo	1 a 3 dias por semana	Qualidade	Responsabilidade	Compromisso	Não	Absurdo	Bizarro	Pasma	Não	Medo q la na frente possa ter algum t ipo de doença por ter consumido essa carne	Favorável	Neutra	Benéfica	Neutra	Positiva	Neutra
744	Geral	Fem	30 a 49	Salvador + RM	Concordo	Feminino	De R$2.995 a R$4.990	De 30 a 39 anos	Capital	Bahia (BA)	Ensino Superior Incompleto	1 a 3 dias por semana	Frigorífico	Limpeza	Qualidade	Não	Hormônio	Qualidade	Confiável	Não sei	Se é confiável	Desfavorável	Muito desfavorável	Prejudicial	Prejudicial	Negativa	Negativa
745	Geral	Masc	50 ou mais	Salvador + RM	Concordo	Masculino	De R$4.991 a R$9.980	60 anos ou mais	Capital	Bahia (BA)	Ensino Superior Incompleto	1 a 3 dias por semana	Muito problematica	Prolongada	Carissima	Não	Loucura	Sofistica	Fora de logica	Não	Loucura	Muito desfavorável	Muito desfavorável	Muito prejudicial	Muito prejudicial	Muito negativa	Muito negativa
746	Geral	Masc	30 a 49	Salvador + RM	Concordo	Masculino	De R$999 a R$1.996	De 40 a 49 anos	Capital	Bahia (BA)	Pós-Graduação – Especialização	1 a 3 dias por semana	Produção	Transporte	Consumo	Sim	Produção	Tecnologia	Consumo	Sim	Gosto	Neutra	Neutra	Neutra	Neutra	Neutra	Neutra
747	Geral	Fem	18 a 29	Salvador + RM	Concordo	Feminino	De R$1.997 a R$2.994	De 18 a 24 anos	Capital	Bahia (BA)	Ensino Superior Incompleto	4 a 6 dias por semana	Abate	Animais	Água	Sim	Medula	Célula	Confiável	Sim	Para substituir a carne tradicional	Muito desfavorável	Favorável	Prejudicial	Não sei	Muito negativa	Muito positiva
748	Geral	Fem	30 a 49	Salvador + RM	Concordo	Feminino	Até R$998	De 30 a 39 anos	Região metropolitana	Bahia (BA)	Pós-Graduação – Doutorado Ou Pós-Doutorado	1 a 3 dias por semana	boa	qualidade	negocio	Não	inovação	melhora	credibilidade	Sim	saudável	Favorável	Muito favorável	Não sei	Muito benéfica	Positiva	Muito positiva
749	Geral	Fem	30 a 49	Salvador + RM	Concordo	Feminino	De R$999 a R$1.996	De 30 a 39 anos	Capital	Bahia (BA)	Ensino Superior Completo	Não consumo carne, sou vegano(a)	Manipulação	Contaminação	Consumo	Sim	Estranho	FALSE	Riscos	Não	Não consumo carne e não confio mesmo se comesse	Desfavorável	Neutra	Benéfica	Neutra	Negativa	Neutra
750	Geral	Fem	30 a 49	Salvador + RM	Concordo	Feminino	De R$999 a R$1.996	De 30 a 39 anos	Capital	Bahia (BA)	Ensino Médio Completo	1 a 3 dias por semana	Dinheiro	Necessidade	Fome	Não	Doença	Crueldade	Insensível	Não	Não é natural. Traz doenças	Favorável	Muito desfavorável	Benéfica	Muito prejudicial	Positiva	Negativa
751	Geral	Fem	18 a 29	Salvador + RM	Concordo	Feminino	Até R$998	De 18 a 24 anos	Capital	Bahia (BA)	Ensino Médio Completo	Todos os dias da semana	Friboi	Costela	Tristeza	Não	Não conheco	Difícil	Deve ser boa	Sim	Esperomenta	Neutra	Não sei	Neutra	Não sei	Neutra	Não sei
752	Geral	Fem	30 a 49	SP + RM	Concordo	Feminino	De R$1.997 a R$2.994	De 30 a 39 anos	Capital	São Paulo (SP)	Ensino Superior Completo	1 a 3 dias por semana	Aquecimento global	Exploração	Desmatamento	Sim	Redução de danos ao meio ambiente	Benefícios	Baixo custo	Sim	Seria um produto mais tratado	Muito desfavorável	Favorável	Prejudicial	Benéfica	Negativa	Positiva
753	Geral	Masc	30 a 49	Salvador + RM	Concordo	Masculino	De R$999 a R$1.996	De 30 a 39 anos	Capital	Bahia (BA)	Ensino Superior Completo	1 a 3 dias por semana	Fazenda	Mercado	Consumidor	Não	Laboratório	Mercado	Consumidor	Não sei	Nunca vi falar	Favorável	Não sei	Benéfica	Não sei	Positiva	Não sei
754	Geral	Fem	18 a 29	Salvador + RM	Concordo	Feminino	De R$4.991 a R$9.980	De 25 a 29 anos	Capital	Bahia (BA)	Ensino Superior Completo	1 a 3 dias por semana	Arcaico	Tradicional	Pouco inovador	Sim	Moderno	Diferente	Inovador	Não sei	Porque não parece saudável	Desfavorável	Neutra	Prejudicial	Prejudicial	Negativa	Negativa
755	Geral	Masc	30 a 49	Salvador + RM	Concordo	Masculino	De R$999 a R$1.996	De 40 a 49 anos	Capital	Bahia (BA)	Ensino Médio Completo	1 a 3 dias por semana	Criação	Abate	Consumidor	Não	YouTube	Rede social	Mídia	Não	Não conheço	Neutra	Não sei	Benéfica	Prejudicial	Neutra	Neutra
756	Geral	Fem	18 a 29	Salvador + RM	Concordo	Feminino	De R$999 a R$1.996	De 25 a 29 anos	Capital	Bahia (BA)	Ensino Superior Incompleto	1 a 3 dias por semana	Industrial	Emprego	Normativa	Não	Avanço	Tecnologia	Ciências	Não sei	Insegurança	Não sei	Muito favorável	Muito benéfica	Neutra	Muito negativa	Positiva
757	Geral	Fem	18 a 29	Salvador + RM	Concordo	Feminino	Até R$998	De 25 a 29 anos	Capital	Bahia (BA)	Ensino Fundamental Incompleto	1 a 3 dias por semana	Abate dos animais	Corte e embalagens dos produtos cárneos	Distribuição dos produtos para o comércio	Não	Multiplicação das células em laboratório para formar produtos cárneos	Coleta de células musculares de animal vivo	Consumidor	Não sei	Não confio	Não sei	Não sei	Muito prejudicial	Não sei	Não sei	Muito negativa
758	Geral	Fem	30 a 49	Salvador + RM	Concordo	Feminino	De R$2.995 a R$4.990	De 30 a 39 anos	Capital	Bahia (BA)	Ensino Médio Completo	1 a 3 dias por semana	Como foi tratado os animais pra o consumo	Higiene	Se faz bem pra a saúde	Não	Preocupação	Duvidas	Cautela	Não	Produção é estranha	Desfavorável	Neutra	Neutra	Não sei	Neutra	Neutra
759	Geral	Fem	18 a 29	Salvador + RM	Concordo	Feminino	De R$999 a R$1.996	De 25 a 29 anos	Capital	Bahia (BA)	Ensino Superior Completo	1 a 3 dias por semana	Mau trato com os animais	Capitalismo	Agrotóxicos	Não	Mais cuidado com os animais	menos etapas	Desconfiança se é realmente confiável	Sim	Fico na desconfiança se realmente é confiável come-lá. Porém é necessário primeiro provar para depois fazer um julgamento	Muito desfavorável	Muito favorável	Benéfica	Não sei	Muito negativa	Muito positiva
760	Geral	Masc	30 a 49	Salvador + RM	Concordo	Masculino	De R$4.991 a R$9.980	De 40 a 49 anos	Capital	Bahia (BA)	Ensino Superior Completo	Todos os dias da semana	eficiencia	industria	cadeia	Não	laboratorio	pesquisa	futuro	Sim	evitaria sacrificar animais	Desfavorável	Muito favorável	Benéfica	Benéfica	Negativa	Muito positiva
761	Geral	Fem	18 a 29	Salvador + RM	Concordo	Feminino	De R$1.997 a R$2.994	De 25 a 29 anos	Capital	Bahia (BA)	Ensino Superior Incompleto	1 a 3 dias por semana	Irregular	Estranho	Duvidoso	Não	Duvidoso	Perigoso	Estranho	Não	Acredito que não seja saudável	Muito desfavorável	Muito desfavorável	Benéfica	Muito prejudicial	Muito negativa	Neutra
762	Geral	Fem	18 a 29	Salvador + RM	Concordo	Feminino	De R$1.997 a R$2.994	De 25 a 29 anos	Capital	Bahia (BA)	Ensino Médio Completo	1 a 3 dias por semana	agronegócio	logistica	comercio	Sim	ciência	genética	inovação	Sim	é carne de qualquer maneira, só que produzida de forma bem menos cruel	Neutra	Favorável	Benéfica	Benéfica	Muito negativa	Muito positiva
763	Geral	Fem	30 a 49	Salvador + RM	Concordo	Feminino	De R$999 a R$1.996	De 30 a 39 anos	Capital	Bahia (BA)	Ensino Médio Completo	1 a 3 dias por semana	produtor	transporte	mercado	Não	coleta celular	laboratorio	comercio	Não sei	nao ter muito conhecimento sobre	Desfavorável	Favorável	Neutra	Não sei	Neutra	Negativa
764	Geral	Fem	18 a 29	Salvador + RM	Concordo	Feminino	De R$1.997 a R$2.994	De 18 a 24 anos	Capital	Bahia (BA)	Ensino Superior Incompleto	Todos os dias da semana	Ciclo	Reprodução	Desenvolvimento	Não	Problema	Doenças futuras	Inapropriado	Não	Porque eu não sou maluca	Favorável	Favorável	Benéfica	Muito prejudicial	Muito positiva	Muito positiva
765	Geral	Fem	18 a 29	Salvador + RM	Concordo	Feminino	De R$999 a R$1.996	De 25 a 29 anos	Capital	Bahia (BA)	Ensino Superior Incompleto	Todos os dias da semana	Abater	Produção	Comercialização	Sim	Laboratório	Reprodução	Consumo	Sim	Por que achei interessante	Neutra	Neutra	Neutra	Prejudicial	Neutra	Positiva
766	Geral	Fem	18 a 29	Salvador + RM	Concordo	Feminino	Até R$998	De 18 a 24 anos	Capital	Bahia (BA)	Ensino Médio Incompleto	Todos os dias da semana	Ótimo	Variável	Sem palavras	Não	Absurdo	Não gostei	Muito bom	Não	Muito processo	Desfavorável	Neutra	Neutra	Neutra	Negativa	Negativa
767	Geral	Fem	18 a 29	Salvador + RM	Concordo	Feminino	De R$999 a R$1.996	De 25 a 29 anos	Capital	Bahia (BA)	Ensino Superior Incompleto	1 a 3 dias por semana	COMERCIO	PRODUÇÃO	DISTRIBUIÇAO	Não	DESCONHECIDA	FALTA DE NUTRIENTES	PUBLICO DIFERENCIADO	Não	SEM INTERESSE	Neutra	Favorável	Prejudicial	Neutra	Negativa	Neutra
768	Geral	Fem	30 a 49	Salvador + RM	Concordo	Feminino	De R$4.991 a R$9.980	De 30 a 39 anos	Capital	Bahia (BA)	Ensino Superior Completo	4 a 6 dias por semana	Boa qualidade	Preço	Variedades	Sim	Muito	Boa	Inovadora	Não	Pq é estranho	Muito favorável	Favorável	Benéfica	Muito benéfica	Positiva	Muito positiva
769	Geral	Fem	18 a 29	Salvador + RM	Concordo	Feminino	De R$4.991 a R$9.980	De 25 a 29 anos	Capital	Bahia (BA)	Pós-Graduação – Especialização	Todos os dias da semana	fazenda	frigorífico	mercado	Sim	laboratorio	trangenico	ciencia	Não sei	medo	Favorável	Favorável	Muito benéfica	Não sei	Negativa	Positiva
770	Geral	Fem	30 a 49	Salvador + RM	Concordo	Feminino	De R$1.997 a R$2.994	De 30 a 39 anos	Capital	Bahia (BA)	Ensino Superior Completo	1 a 3 dias por semana	Limpeza	Conservação	Higienização	Não	Risco de contaminação	Produção em massa	Dificuldade de aceitação	Não sei	Não tenho confiança	Desfavorável	Desfavorável	Neutra	Não sei	Neutra	Neutra
771	Geral	Fem	30 a 49	Salvador + RM	Concordo	Feminino	De R$999 a R$1.996	De 40 a 49 anos	Capital	Bahia (BA)	Ensino Médio Completo	1 a 3 dias por semana	saude	higiene	custo	Não	loucura	sem condições	custo	Não	estranho	Não sei	Neutra	Não sei	Não sei	Não sei	Não sei
772	Geral	Fem	30 a 49	Salvador + RM	Concordo	Feminino	Até R$998	De 40 a 49 anos	Capital	Bahia (BA)	Pós-Graduação – Especialização	Todos os dias da semana	Melhores cuidados com a produção	Cuidado com a alimentação e seu transporte para abate	Segurança e qualidade pra consumo seguro	Sim	Risco a saude	Aumento de doencas	Nao seguro	Não sei	Medo de seus.modo de produção e tudo que é mostrado na Internet que causa medo	Neutra	Muito desfavorável	Neutra	Muito prejudicial	Neutra	Muito negativa
773	Geral	Masc	30 a 49	Salvador + RM	Concordo	Masculino	Até R$998	De 30 a 39 anos	Região metropolitana	Bahia (BA)	Ensino Médio Incompleto	Todos os dias da semana	reprodução	transporte	consumo	Não	impropria	fora do normal	inconsumivel	Não	essas coisas de produção por celula n confio	Desfavorável	Não sei	Benéfica	Não sei	Positiva	Neutra
774	Geral	Fem	30 a 49	Salvador + RM	Concordo	Feminino	De R$4.991 a R$9.980	De 40 a 49 anos	Capital	Bahia (BA)	Ensino Superior Completo	4 a 6 dias por semana	Higiene	Saude	Preço	Não	Saúde	Tecnológica	Preço	Não sei	Duvida	Favorável	Favorável	Benéfica	Benéfica	Negativa	Positiva
775	Geral	Fem	30 a 49	Salvador + RM	Concordo	Feminino	De R$2.995 a R$4.990	De 30 a 39 anos	Capital	Bahia (BA)	Ensino Superior Completo	Todos os dias da semana	Caro	Vegetariana	Boa	Não	Bom	Massa	Quero	Sim	Sei la	Favorável	Favorável	Benéfica	Benéfica	Muito positiva	Positiva
776	Geral	Fem	30 a 49	Salvador + RM	Concordo	Feminino	Até R$998	De 30 a 39 anos	Capital	Bahia (BA)	Ensino Superior Completo	1 a 3 dias por semana	Sofrimento	Só como carne branca	Repúdio	Não	Desenvolvimento	Tecnologia	Produção	Não	Só como branca	Neutra	Desfavorável	Neutra	Neutra	Muito negativa	Neutra
777	Geral	Fem	30 a 49	Salvador + RM	Concordo	Feminino	De R$1.997 a R$2.994	De 30 a 39 anos	Capital	Bahia (BA)	Ensino Médio Completo	1 a 3 dias por semana	Abate	Reprodução	Carne	Não	Artificial	Sustentabilidade	Soja	Não sei	Porque não consigo imaginar a textura	Muito favorável	Muito favorável	Benéfica	Muito benéfica	Positiva	Muito positiva
778	Geral	Fem	18 a 29	Salvador + RM	Concordo	Feminino	De R$999 a R$1.996	De 18 a 24 anos	Capital	Bahia (BA)	Ensino Superior Incompleto	1 a 3 dias por semana	Abate	Temperatura	Qualidade	Sim	Processamento	Comercio	Qualidade	Sim	Me parece ser confiáveis	Neutra	Favorável	Benéfica	Benéfica	Positiva	Positiva
779	Geral	Masc	18 a 29	Salvador + RM	Concordo	Masculino	Até R$998	De 18 a 24 anos	Capital	Bahia (BA)	Ensino Médio Incompleto	Todos os dias da semana	Carne boa	qualidade	sabor	Não	Nada	nada	nada	Não sei	Talvez sim	Favorável	Não sei	Não sei	Não sei	Neutra	Não sei
780	Geral	Fem	30 a 49	Salvador + RM	Concordo	Feminino	De R$999 a R$1.996	De 30 a 39 anos	Capital	Bahia (BA)	Ensino Médio Completo	No máximo em um dia por semana	nao sei	nao sei	nao sei	Não	nao sei	nao sei	nao sei	Não sei	nao sei	Não sei	Não sei	Não sei	Não sei	Não sei	Não sei
781	Geral	Masc	30 a 49	Salvador + RM	Concordo	Masculino	De R$2.995 a R$4.990	De 30 a 39 anos	Capital	Bahia (BA)	Ensino Médio Completo	Todos os dias da semana	Transporte	Convencional	Ciclo de alimentação	Não	Produção artificial	In vitro	Tecnologia	Não sei	Não sei a forma de preparo teria que conhecer melhor	Favorável	Favorável	Neutra	Prejudicial	Positiva	Positiva
782	Geral	Fem	18 a 29	Salvador + RM	Concordo	Feminino	De R$4.991 a R$9.980	De 18 a 24 anos	Região metropolitana	Bahia (BA)	Ensino Superior Completo	Todos os dias da semana	Processo interessante	Qualidade de carnes	Praticidade no processo	Sim	Maravilhoso	Seria uma revolução	Sem sofrimento aos animais	Sim	Pq não traria nenhum sofrimento ao animal	Muito favorável	Muito favorável	Muito benéfica	Muito benéfica	Muito positiva	Muito positiva
783	Geral	Fem	18 a 29	Salvador + RM	Concordo	Feminino	De R$2.995 a R$4.990	De 18 a 24 anos	Capital	Bahia (BA)	Ensino Superior Completo	4 a 6 dias por semana	processamento	animais	abate	Não	alteração	hormonios	genética	Não sei	tenho duvidas	Não sei	Neutra	Benéfica	Não sei	Muito negativa	Não sei
784	Geral	Fem	18 a 29	Salvador + RM	Concordo	Feminino	De R$4.991 a R$9.980	De 18 a 24 anos	Capital	Bahia (BA)	Ensino Superior Incompleto	4 a 6 dias por semana	Produção	Transporte	Agronegócio	Não	Laboratório	In vitro	Tecnologia	Sim	E uma forma de salvar os animais	Muito favorável	Muito favorável	Prejudicial	Prejudicial	Muito positiva	Muito positiva
785	Geral	Fem	18 a 29	Salvador + RM	Concordo	Feminino	De R$2.995 a R$4.990	De 18 a 24 anos	Capital	Bahia (BA)	Ensino Superior Incompleto	1 a 3 dias por semana	Gasto	Agua	Dinheiro	Não	Novidades	Diferentes	Novo	Não sei	Experimentaria	Favorável	Muito favorável	Prejudicial	Muito benéfica	Muito negativa	Muito positiva
786	Geral	Fem	30 a 49	Salvador + RM	Concordo	Feminino	De R$1.997 a R$2.994	De 30 a 39 anos	Região metropolitana	Bahia (BA)	Ensino Médio Completo	1 a 3 dias por semana	controle	comercialiacao	sobrevivencia	Não	nao sei dier	sem palavras	vivendo	Não	sei la	Neutra	Neutra	Neutra	Neutra	Neutra	Neutra
787	Geral	Masc	30 a 49	Salvador + RM	Concordo	Masculino	De R$1.997 a R$2.994	De 30 a 39 anos	Capital	Bahia (BA)	Ensino Médio Completo	Todos os dias da semana	Consumidor	Origem	Destino	Não	Não sei	Dificil	Na tenho conhecimento	Não	Não sei	Muito favorável	Neutra	Muito benéfica	Neutra	Muito positiva	Neutra
788	Geral	Fem	18 a 29	Salvador + RM	Concordo	Feminino	De R$2.995 a R$4.990	De 18 a 24 anos	Capital	Bahia (BA)	Ensino Superior Completo	4 a 6 dias por semana	Triste	Comum	Primitivo	Sim	Incomum	Estranho	Não confiavél	Não sei	Tenho medo	Desfavorável	Favorável	Benéfica	Não sei	Muito negativa	Não sei
789	Geral	Fem	18 a 29	Salvador + RM	Concordo	Feminino	De R$1.997 a R$2.994	De 18 a 24 anos	Capital	Bahia (BA)	Ensino Médio Completo	No máximo em um dia por semana	morte	porco	eu	Sim	seringa	enfermagem	porco	Não	nunca	Não sei	Não sei	Não sei	Não sei	Muito negativa	Não sei
790	Geral	Fem	30 a 49	Salvador + RM	Concordo	Feminino	Até R$998	De 40 a 49 anos	Capital	Bahia (BA)	Ensino Médio Completo	1 a 3 dias por semana	Abate dos animais	Cortes e embalagem dos produtos	Venda e comercialização	Sim	Não acho certo	Não consumiria	Não daria o meus filhos	Não	Químicas	Favorável	Desfavorável	Benéfica	Prejudicial	Positiva	Positiva
791	Geral	Fem	30 a 49	Salvador + RM	Concordo	Feminino	De R$1.997 a R$2.994	De 40 a 49 anos	Capital	Bahia (BA)	Ensino Médio Completo	1 a 3 dias por semana	Incerteza	Curioso	Espero	Não	Plastica	Mentira	Curioso	Não	Por que não é carne	Muito desfavorável	Muito desfavorável	Muito prejudicial	Muito prejudicial	Muito negativa	Muito negativa
792	Geral	Masc	30 a 49	Salvador + RM	Concordo	Masculino	De R$999 a R$1.996	De 30 a 39 anos	Região metropolitana	Bahia (BA)	Ensino Superior Completo	No máximo em um dia por semana	Organização	Higiênico	Perfeito	Não	Artificiais	Conserva	Baixa qualidade	Não sei	Me parece artificialmente	Neutra	Neutra	Não sei	Não sei	Positiva	Positiva
793	Geral	Masc	30 a 49	Salvador + RM	Concordo	Masculino	Até R$998	De 30 a 39 anos	Capital	Bahia (BA)	Ensino Fundamental Completo	1 a 3 dias por semana	productividade	qualidade	alimento	Não	uso de quimicos	productividade	rapides	Não sei	por desinformacao	Desfavorável	Muito desfavorável	Benéfica	Não sei	Negativa	Não sei
794	Geral	Masc	30 a 49	Salvador + RM	Concordo	Masculino	Não tenho salário	De 30 a 39 anos	Região metropolitana	Bahia (BA)	Ensino Fundamental Completo	1 a 3 dias por semana	em cume	em consumi	em com tem muita cane	Não	sim a veria ovido	cane com celulas	nao e muita celula para a cane	Não sei	varia mal porque esta sendo mode ficada e sol teria que vasimna	Favorável	Muito favorável	Benéfica	Benéfica	Positiva	Neutra
795	Geral	Masc	30 a 49	Salvador + RM	Concordo	Masculino	Até R$998	De 30 a 39 anos	Capital	Bahia (BA)	Ensino Médio Completo	1 a 3 dias por semana	Produtividade	Consumismo	Beneficiados	Sim	Revenerencia	Sustentabilidade	Sutil	Não	Por falta de conhecimento	Favorável	Favorável	Benéfica	Benéfica	Positiva	Neutra
796	Geral	Masc	30 a 49	Salvador + RM	Concordo	Masculino	De R$999 a R$1.996	De 40 a 49 anos	Capital	Bahia (BA)	Ensino Superior Incompleto	1 a 3 dias por semana	saude	higiene	custo	Não	loucura	sem condições	nojo	Não	estranho	Não sei	Não sei	Não sei	Não sei	Não sei	Não sei
797	Geral	Fem	30 a 49	Salvador + RM	Concordo	Feminino	Até R$998	De 40 a 49 anos	Capital	Bahia (BA)	Ensino Médio Incompleto	1 a 3 dias por semana	É tantas etapas	Como eu vou saber se a carne é segura	Já passou por tantas mãos antes de chegar até a me	Sim	É tão mais simples	Será que é seguro	Será que é saudável	Não sei	Pesquisaria mais pra saber se é seguro	Desfavorável	Favorável	Muito prejudicial	Não sei	Muito negativa	Muito positiva
798	Geral	Masc	18 a 29	Salvador + RM	Concordo	Masculino	Mais de R$14.970	De 25 a 29 anos	Capital	Bahia (BA)	Pós-Graduação – Especialização	4 a 6 dias por semana	Boa	Otima	Sensacional	Sim	Otima	Um bom negocio	Bom	Sim	Ela e otima	Favorável	Favorável	Neutra	Neutra	Neutra	Neutra
799	Geral	Masc	18 a 29	Salvador + RM	Concordo	Masculino	De R$1.997 a R$2.994	De 18 a 24 anos	Capital	Bahia (BA)	Ensino Médio Completo	1 a 3 dias por semana	bem-estar	inspeção	produção animal	Não	artificial	inovador	alternativa	Sim	para experimentar e saber da qualidade, estando ciente de como essa carne foi produzida	Muito favorável	Muito favorável	Prejudicial	Prejudicial	Positiva	Positiva
800	Geral	Masc	30 a 49	Salvador + RM	Concordo	Masculino	Até R$998	De 30 a 39 anos	Capital	Bahia (BA)	Ensino Médio Completo	No máximo em um dia por semana	Legal	regular	simples	Sim	Interessante	fabuloso	facimante	Não	Achou ruim	Favorável	Desfavorável	Muito benéfica	Prejudicial	Muito positiva	Neutra
801	Geral	Fem	30 a 49	Salvador + RM	Concordo	Feminino	De R$999 a R$1.996	De 40 a 49 anos	Capital	Bahia (BA)	Ensino Médio Completo	1 a 3 dias por semana	Procedencia	Valor	Validade	Não	Facilidade	Praticidade	Procedencia	Não sei	Costume	Desfavorável	Neutra	Neutra	Neutra	Negativa	Negativa
802	Geral	Masc	18 a 29	Salvador + RM	Concordo	Masculino	De R$2.995 a R$4.990	De 18 a 24 anos	Região metropolitana	Bahia (BA)	Ensino Médio Completo	Todos os dias da semana	Sistêmico	Agrupado	Consumidor	Sim	Humanização	Menos sofrimento	Consumidor	Não	Ainda não obtive oportunidade	Desfavorável	Muito favorável	Prejudicial	Muito benéfica	Muito negativa	Muito positiva
803	Geral	Masc	30 a 49	Salvador + RM	Concordo	Masculino	De R$999 a R$1.996	De 30 a 39 anos	Capital	Bahia (BA)	Ensino Médio Completo	Todos os dias da semana	Nao sei	Nao entendo	So como	Não	Não sei	Não entendo	Nao sei se ja comi	Não sei	Por que nem sei se ja comi ou não	Favorável	Favorável	Muito benéfica	Benéfica	Negativa	Negativa
804	Geral	Fem	30 a 49	Salvador + RM	Concordo	Feminino	De R$999 a R$1.996	De 40 a 49 anos	Capital	Bahia (BA)	Ensino Superior Incompleto	Todos os dias da semana	Responsabilidade	Movimento	Estrada	Não	Rapidez	Responsabilidade	Ciência	Não sei	Nao sei se é gostosa	Desfavorável	Muito favorável	Não sei	Não sei	Muito negativa	Muito positiva
805	Geral	Fem	30 a 49	Salvador + RM	Concordo	Feminino	Até R$998	De 40 a 49 anos	Região metropolitana	Bahia (BA)	Ensino Fundamental Completo	4 a 6 dias por semana	Agilidade	Praticidade	Confiança	Sim	Preço baixo	Economia	Higiene	Sim	Por ser mais segura	Muito desfavorável	Muito favorável	Neutra	Muito benéfica	Negativa	Muito positiva
806	Geral	Fem	30 a 49	Salvador + RM	Concordo	Feminino	De R$9.981 a R$14.970	De 30 a 39 anos	Capital	Bahia (BA)	Ensino Superior Completo	4 a 6 dias por semana	preocupação	preço alto	ambição	Não	DESCONHECIDO	NOVIDADE	SURPRESA	Não sei	PORQUE NUNCA OUVI FALAR	Não sei	Neutra	Não sei	Neutra	Não sei	Neutra
807	Geral	Masc	18 a 29	Salvador + RM	Concordo	Masculino	De R$1.997 a R$2.994	De 25 a 29 anos	Capital	Bahia (BA)	Ensino Superior Incompleto	4 a 6 dias por semana	venda	transacao	nao sei	Não	estranho	diferente	inseguro	Não sei	teria que conhecer mais sobre ela	Desfavorável	Favorável	Neutra	Neutra	Negativa	Positiva
808	Geral	Masc	30 a 49	Salvador + RM	Concordo	Masculino	Não tenho salário	De 30 a 39 anos	Capital	Bahia (BA)	Ensino Superior Incompleto	1 a 3 dias por semana	Logística	Vigilância sanitária	Qualidade	Sim	Celulas saudáveis	Cuidados específicos	Produção em massa	Sim	Por elas já fazerem parte do mercado	Favorável	Muito favorável	Benéfica	Benéfica	Positiva	Muito positiva
809	Geral	Masc	30 a 49	Salvador + RM	Concordo	Masculino	De R$1.997 a R$2.994	De 40 a 49 anos	Capital	Bahia (BA)	Pós-Graduação – Especialização	1 a 3 dias por semana	gado	carne	corte	Não	loucura	negativo	sem proposito	Não sei	nao sei	Favorável	Muito desfavorável	Neutra	Muito prejudicial	Neutra	Neutra
